# Supplementary material for: Preoperative chemoradiotherapy with capecitabine and triweekly oxaliplatin versus capecitabine monotherapy for locally advanced rectal cancer: a propensity-score matched study
Source: BMC Cancer. 2022 Jul 18;22:789. doi: 10.1186/s12885-022-09855-z (PMC9295262; doi:10.1186/s12885-022-09855-z)
Supplement: Supplementary file 2 — Additional file 2. Original data. [file 12885_2022_9855_MOESM2_ESM.xlsx]

## Sheet: dataR
Supplementary 1. Original data.
NO.	sex	age	preStage	cT	cN	PCR	ypStage	pT	pN	M	preCEA2	preCA199_2	preoperativeCEA2	preoperativeCA199_2	Chemo_Method	Concurrent_Chemo	Consolidated_Chemo	Consolidated_Chemo_regiment	Consolidated_Chemo_cycles	ACT	RT_date	RT_date2	PTVCTV	PTVGTV	Sugery_date2	Sugery2	Incision_infection	Obstruction	Anastomotic_leakage	Lung_infection	Urinary_infection	Abdominal_pelvic_infection	Postoperative_complications	R	R_date	R_site	Metastasis	M_date	M_site	M_site2	DFS_date	DFS_event	death	death_cause	follow_up_date	follow_up	pT2	WBC2	NEU2
50	0	47	3	4	1	1	0	0	0	0	0	0	0	0	0	1	0	0	0	1	2009-11-18	2009-12-30	4500	5000	2010-02-26	2	0	0	1	0	0	1	1	0	2020-10-26	0	0	2020-10-26	0	0	2020-10-26	0	0	0	2020-10-26	0	0	0	0
75	1	56	2	3	0	0	1	2	0	0	1	0	1	0	0	1	0	0	0	1	2010-06-08	2010-07-07	4500	5000	2010-09-01	2	0	1	1	0	0	0	1	0	2020-10-26	0	0	2020-10-26	0	0	2020-10-26	0	0	0	2020-10-26	0	1	0	0
126	0	64	3	4	1	1	0	0	0	0	0	0	0	0	1	1	1	4	1	1	2011-04-12	2011-05-18	4500	5040	2011-07-07	2	0	0	0	0	1	0	1	0	2020-10-26	0	1	2012-02-09	2；4	6	2012-02-09	1	0	0	2020-10-26	0	0	0	0
131	1	44	3	4	1	1	0	0	0	0	0	1	0	1	1	1	1	4	1	3	2011-04-26	2011-06-02	4500	5040	2011-07-28	1	1	0	0	0	1	0	1	0	2018-07-30	0	0	2018-07-30	0	0	2018-07-30	0	0	0	2018-07-30	1	0	0	0
24	0	58	3	4	1	0	2	4	0	0	1	0	0	0	1	1	1	2	NA	7	2009-02-26	2009-04-03	4500	5000	2009-05-22	2	0	0	0	0	0	0	0	0	2020-10-26	0	0	2020-10-26	0	0	2020-10-26	0	0	0	2020-10-26	0	2	0	0
77	1	66	3	4	1	0	1	2	0	0	0	0	0	0	0	1	0	0	0	1	2010-06-14	2010-07-27	4500	5000	2010-09-09	2	0	0	0	0	0	0	0	0	2020-10-26	0	1	2015-03-22	2	2	2015-03-22	1	0	0	2020-10-26	0	1	0	0
389	1	41	3	3	1	1	0	0	0	0	0	0	0	0	1	1	1	4	2	1	2013-03-19	2013-04-24	4500	5040	2013-06-21	2	0	0	0	0	0	0	0	0	2020-10-26	0	0	2020-10-26	0	0	2020-10-26	0	0	0	2020-10-26	0	0	0	0
109	0	56	3	3	1	1	0	0	0	0	0	0	0	0	0	1	0	0	0	0	2010-12-15	2011-01-21	4500	5040	2011-03-21	2	0	0	0	0	0	0	0	0	2020-10-26	0	0	2020-10-26	0	0	2020-10-26	0	0	0	2020-10-26	0	0	1	1
1022	0	28	3	4	1	1	0	0	0	0	0	0	0	0	0	0	0	0	0	1	2015-09-07	2015-10-16	4500	5000	2015-12-15	2	0	0	0	0	0	0	0	0	2020-10-26	0	0	2020-10-26	0	0	2020-10-26	0	0	0	2020-10-26	0	0	0	0
346	1	57	3	4	1	0	2	3	0	0	0	0	1	0	1	1	1	4	2	1	2013-01-28	2013-03-05	4500	4600	2013-05-02	2	0	0	0	0	0	0	0	0	2020-10-26	0	1	2013-12-19	1、2	6	2013-12-19	1	0	0	2020-10-26	0	2	0	0
351	0	45	3	2	1	1	0	0	0	0	0	0	0	0	1	1	1	1	1	1	2013-01-30	2013-03-12	4500	5040	2013-05-03	2	0	0	0	0	0	0	0	0	2015-02-11	0	1	2014-12-17	6	6	2014-12-17	1	1	1	2015-02-11	2	0	0	0
362	1	63	3	3	1	0	2	3	0	0	1	0	0	0	1	1	1	4	2	0	2013-02-19	2013-03-28	4500	5040	2013-05-30	2	0	0	0	1	0	0	1	0	2020-10-26	0	0	2020-10-26	0	0	2020-10-26	0	0	0	2020-10-26	0	2	1	0
368	1	50	3	3	1	1	0	0	0	0	1	1	0	1	1	1	1	4	2	1	2013-02-26	2013-04-03	4500	5040	2013-06-05	2	0	0	0	1	0	0	1	0	2019-11-28	0	0	2019-11-28	0	0	2019-11-28	0	0	0	2019-11-28	1	0	0	0
383	1	55	3	2	1	0	1	2	0	0	0	0	0	0	1	1	1	4	1	1	2013-03-15	2013-04-20	4500	5040	2013-06-20	2	0	0	0	1	0	0	1	0	2020-10-26	0	0	2020-10-26	0	0	2020-10-26	0	0	0	2020-10-26	0	1	0	0
397	1	57	3	3	1	0	3	3	1	0	1	0	1	0	1	1	1	4	2	7	2013-04-01	2013-05-07	4500	4500	2013-07-03	2	0	0	0	0	0	0	0	0	2017-08-18	0	1	2013-10-25	2	2	2013-10-25	1	1	1	2017-08-18	2	2	0	0
677	1	70	3	4	1	0	3	3	2	0	1	0	1	0	0	0	0	0	0	0	2014-05-21	2014-07-01	4500	5040	2014-08-21	1	0	1	0	1	0	0	1	0	2014-12-15	0	0	2014-12-15	0	0	2014-12-15	1	1	2	2014-12-15	2	2	0	0
281	1	54	3	4	1	1	0	0	0	0	0	0	0	0	1	1	1	4	1	4	2012-09-04	2012-10-12	4500	5000	2012-11-29	2	0	0	0	0	0	0	0	0	2020-10-26	0	0	2020-10-26	0	0	2020-10-26	0	0	0	2020-10-26	0	0	0	0
1435	1	64	3	3	1	1	0	0	0	0	0	0	0	0	1	1	1	1	1	0	2017-01-03	2017-02-08	4500	5000	2017-05-03	2	0	0	0	0	0	0	0	0	2020-10-26	0	0	2020-10-26	0	0	2020-10-26	0	0	0	2020-10-26	0	0	0	0
9	1	29	3	2	1	0	3	3	1	0	0	1	0	1	1	1	1	2	NA	7	2007-09-10	2007-10-19	4500	5040	2007-11-27	1	0	0	0	1	0	0	1	0	2010-09-06	0	0	2010-09-06	0	0	2010-09-06	1	1	5	2010-09-06	2	2	0	0
10	1	33	3	4	1	0	3	3	2	0	1	1	1	1	1	1	1	2	NA	1	2008-02-13	2008-03-19	4500	5040	2008-05-02	2	0	0	0	0	0	0	0	0	2009-03-13	0	0	2009-03-13	0	0	2009-03-13	1	1	1	2009-03-13	2	2	0	0
11	0	36	3	2	1	0	3	2	2	0	0	0	0	0	1	1	1	2	NA	0	2008-02-26	2008-03-29	4500	5040	2008-05-15	1	0	0	0	0	0	0	0	0	2020-10-26	0	0	2020-10-26	0	0	2020-10-26	0	0	0	2020-10-26	0	1	0	0
14	1	50	3	4	1	0	2	4	0	0	1	1	0	0	1	1	1	2	NA	1	2008-06-16	2008-07-23	4500	5040	2008-09-16	2	0	0	0	0	0	0	0	0	2020-10-26	0	0	2020-10-26	0	0	2020-10-26	0	0	0	2020-10-26	0	2	0	0
15	1	66	3	4	1	0	2	4	0	0	1	0	1	0	1	1	1	2	NA	1	2008-06-16	2008-07-23	4500	5040	2008-09-11	1	0	0	0	1	0	0	1	0	2016-07-25	0	0	2016-07-25	0	0	2016-07-25	1	1	5	2016-07-25	2	2	0	0
16	1	47	3	2	1	0	1	1	0	0	1	0	0	0	1	1	1	2	NA	0	2008-06-24	2008-07-31	4500	5000	2008-09-26	2	0	0	0	0	0	0	0	0	2020-10-26	0	0	2020-10-26	0	0	2020-10-26	0	0	0	2020-10-26	0	1	0	0
18	1	40	3	4	1	0	3	4	1	0	1	0	1	0	1	1	1	2	NA	5	2008-08-13	2008-09-18	4500	5040	2008-11-15	2	0	0	0	0	0	0	0	0	2020-10-26	0	0	2020-10-26	0	0	2020-10-26	0	0	0	2020-10-26	0	2	0	0
19	0	25	3	3	1	0	3	3	2	0	0	0	0	0	1	1	1	2	NA	7	2008-08-27	2008-10-07	4500	5000	2008-11-26	2	0	0	0	0	0	0	0	0	2010-12-15	0	0	2010-12-15	0	0	2010-12-15	1	1	5	2010-12-15	2	2	0	0
20	1	58	2	3	0	0	1	2	0	0	0	0	0	0	1	1	1	2	NA	0	2008-08-27	2008-09-30	4500	5000	2008-12-09	2	0	0	0	0	0	0	0	0	2020-10-26	0	0	2020-10-26	0	0	2020-10-26	0	0	0	2020-10-26	0	1	0	0
22	0	77	3	4	1	0	2	3	0	0	0	0	0	0	1	1	1	2	NA	1	2008-09-02	2008-10-09	4500	5000	2008-12-04	2	0	0	0	0	0	0	0	0	2017-07-15	0	0	2017-07-15	0	0	2017-07-15	0	0	0	2017-07-15	1	2	0	0
25	0	45	3	4	1	0	2	3	0	0	0	0	0	0	1	1	1	2	NA	1	2009-04-27	2009-06-02	4500	4500	2009-07-24	2	0	0	0	0	0	0	0	0	2020-10-26	0	0	2020-10-26	0	0	2020-10-26	0	0	0	2020-10-26	0	2	0	0
28	0	75	2	4	0	0	3	4	2	0	1	0	0	0	1	1	1	2	NA	3	2009-05-12	2009-06-19	4500	5000	2009-08-13	1	0	1	0	0	0	0	1	0	2017-10-15	0	1	2017-07-26	3	3	2017-07-26	1	1	1	2017-10-15	2	2	0	0
33	1	63	3	2	1	0	2	3	0	0	1	0	0	0	0	1	0	0	0	3	2009-07-02	2009-08-10	4500	5000	2009-09-29	2	0	0	0	0	0	0	0	0	2020-10-26	0	0	2020-10-26	0	0	2020-10-26	0	0	0	2020-10-26	0	2	0	0
34	1	51	3	4	1	0	3	3	2	0	0	0	0	0	0	1	0	0	0	3	2009-07-20	2009-09-01	4500	5000	2009-09-28	2	0	0	0	0	0	0	0	0	2020-10-26	0	0	2020-10-26	0	0	2020-10-26	0	0	0	2020-10-26	0	2	0	0
35	1	57	3	2	1	0	3	4	1	0	1	0	1	1	0	1	0	0	0	7	2009-08-10	2009-09-17	4500	5000	2009-11-04	2	0	0	0	0	0	0	0	0	2010-05-02	0	1	2010-03-04	2	2	2010-03-04	1	1	1	2010-05-02	2	2	0	0
36	1	57	2	4	0	0	1	2	0	0	1	1	0	0	0	1	0	0	0	3	2009-09-11	2009-10-21	4500	5000	2009-12-04	2	0	0	0	0	0	0	0	0	2020-10-26	0	0	2020-10-26	0	0	2020-10-26	0	0	0	2020-10-26	0	1	0	0
39	1	55	3	2	1	0	3	4	1	0	1	1	1	0	0	1	0	0	0	3	2009-09-28	2009-11-06	4500	5000	2009-12-16	2	0	0	0	0	0	0	0	0	2011-12-14	0	0	2011-12-14	0	0	2011-12-14	1	1	5	2011-12-14	2	2	0	0
42	1	55	3	4	1	0	3	4	1	0	1	1	0	1	0	1	0	0	0	3	2009-10-28	2009-12-03	4500	5000	2010-01-12	2	0	0	0	0	0	0	0	0	2020-10-26	0	0	2020-10-26	0	0	2020-10-26	0	0	0	2020-10-26	0	2	0	0
43	0	46	3	4	1	0	3	3	2	0	0	0	0	0	0	1	0	0	0	1	2009-10-29	2009-12-02	4500	4500	2010-01-20	2	0	0	0	0	0	0	0	0	2012-03-07	0	1	2012-01-21	6	6	2012-01-21	1	1	1	2012-03-07	2	2	0	0
44	1	33	3	4	1	0	2	4	0	0	1	1	0	0	0	1	0	0	0	3	2009-10-29	2009-12-05	4500	5000	2010-01-22	3	0	1	0	0	0	0	1	0	2014-01-16	0	1	2013-08-15	2	2	2013-08-15	1	1	1	2014-01-16	2	2	0	0
45	0	56	3	4	1	1	0	0	0	0	0	1	0	0	0	1	0	0	0	1	2009-11-11	2009-12-19	4500	5000	2010-02-02	2	0	0	0	1	0	0	1	0	2020-10-26	0	0	2020-10-26	0	0	2020-10-26	0	0	0	2020-10-26	0	0	0	0
47	1	68	3	4	1	0	1	2	0	0	1	0	0	0	0	1	0	0	0	1	2009-11-11	2009-12-11	4140	4140	2010-01-28	2	0	0	0	0	0	0	0	0	2016-08-12	0	0	2016-08-12	0	0	2016-08-12	1	1	4	2016-08-12	2	1	0	0
48	1	46	3	3	1	1	0	0	0	0	1	1	0	0	0	1	0	0	0	1	2009-11-13	2009-12-15	4500	5000	2010-01-27	2	0	0	0	0	0	0	0	0	2020-10-26	0	0	2020-10-26	0	0	2020-10-26	0	0	0	2020-10-26	0	0	0	0
49	1	72	3	2	1	0	3	3	1	0	0	1	1	0	0	1	0	0	0	3	2009-11-18	2009-12-22	4500	4500	2010-02-04	2	0	0	0	0	0	0	0	0	2020-10-26	0	0	2020-10-26	0	0	2020-10-26	0	0	0	2020-10-26	0	2	0	0
52	1	47	3	2	1	0	2	3	0	0	0	0	0	0	0	1	0	0	0	7	2010-01-11	2010-02-19	4500	4500	2010-03-31	2	0	0	0	0	0	0	0	0	2012-08-28	0	1	2012-02-15	2	2	2012-02-15	1	1	1	2012-08-28	2	2	0	0
53	1	37	3	3	1	0	3	3	1	0	0	0	0	0	0	1	0	0	0	3	2010-02-08	2010-03-23	4500	5000	2010-05-14	2	0	0	0	0	0	0	0	0	2016-07-25	0	0	2016-07-25	0	0	2016-07-25	0	0	0	2016-07-25	1	2	0	0
55	1	58	3	3	1	0	1	1	0	0	0	0	0	0	0	1	0	0	0	1	2010-02-22	2010-04-01	4500	5000	2010-05-19	2	0	0	0	0	0	0	0	0	2020-10-26	0	0	2020-10-26	0	0	2020-10-26	0	0	0	2020-10-26	0	1	0	0
57	1	41	2	3	0	0	2	3	0	0	0	0	0	0	0	1	0	0	0	1	2010-03-05	2010-04-14	4500	5040	2010-06-03	1	0	0	0	0	0	0	0	0	2020-10-26	0	0	2020-10-26	0	0	2020-10-26	0	0	0	2020-10-26	0	2	0	0
61	0	59	3	4	1	0	3	3	1	0	1	1	0	0	0	1	0	0	0	3	2010-03-15	2010-04-23	4500	5040	2010-06-08	1	0	1	0	0	0	0	1	0	2014-05-01	0	1	2011-08-17	2	2	2011-08-17	1	1	1	2014-05-01	2	2	0	0
63	0	65	3	3	1	0	2	3	0	0	1	0	0	0	0	1	0	0	0	0	2010-03-23	2010-04-30	4500	5000	2010-06-22	2	0	0	0	0	0	0	0	0	2020-10-26	0	0	2020-10-26	0	0	2020-10-26	0	0	0	2020-10-26	0	2	0	0
67	1	72	3	4	1	0	3	3	1	0	1	0	0	0	0	1	0	0	0	7	2010-05-19	2010-06-23	4500	5040	2010-08-19	2	0	0	0	1	0	0	1	1	2011-08-08	7	1	2011-08-08	1+2	6	2011-08-08	1	1	1	2012-11-14	2	2	0	0
68	0	63	3	2	1	0	2	3	0	0	1	0	0	0	0	1	0	0	0	1	2010-05-25	2010-07-03	4500	5040	2010-08-09	2	0	1	0	0	0	0	1	0	2020-10-26	0	0	2020-10-26	0	0	2020-10-26	0	0	0	2020-10-26	0	2	0	0
69	1	55	3	4	1	0	2	3	0	0	1	0	0	0	0	1	0	0	0	1	2010-05-27	2010-07-02	4500	4500	2010-08-17	2	0	0	0	0	0	0	0	0	2013-10-22	0	1	2013-05-14	4+2	6	2013-05-14	1	1	1	2013-10-22	2	2	0	0
71	0	56	3	2	1	0	2	3	0	0	0	0	0	0	0	1	0	0	0	5	2010-05-31	2010-07-08	4500	4500	2010-08-20	2	0	0	0	1	0	0	1	0	2016-12-19	0	1	2012-04-30	2；1	6	2012-04-30	1	1	1	2016-12-19	2	2	0	0
76	1	67	3	4	1	0	3	3	1	0	1	1	1	1	0	1	0	0	0	7	2010-06-09	2010-07-15	4500	5000	2010-09-01	2	0	0	0	0	0	0	0	0	2015-03-02	0	0	2015-03-02	0	0	2015-03-02	1	1	5	2015-03-02	2	2	0	0
78	1	65	3	2	1	0	3	3	1	0	1	0	0	0	0	1	0	0	0	5	2010-06-22	2010-07-29	4500	5000	2010-09-10	2	0	0	0	0	0	0	0	0	2020-10-26	0	0	2020-10-26	0	0	2020-10-26	0	0	0	2020-10-26	0	2	0	0
80	1	58	3	2	1	0	1	2	0	0	0	1	0	0	0	1	1	1	1	7	2010-06-22	2010-07-29	4500	5000	2010-09-14	2	0	0	0	0	0	0	0	0	2020-10-26	0	0	2020-10-26	0	0	2020-10-26	0	0	0	2020-10-26	0	1	0	0
82	0	61	3	3	1	0	3	0	1	0	1	0	0	0	0	1	0	0	0	1	2010-07-19	2010-08-25	4500	5000	2010-10-15	2	0	0	0	0	0	1	1	0	2020-10-26	0	0	2020-10-26	0	0	2020-10-26	0	0	0	2020-10-26	0	0	0	0
83	1	50	2	3	0	0	1	2	0	0	0	0	0	0	0	1	0	0	0	1	2010-07-20	2010-08-26	4500	5000	2010-10-06	2	0	0	0	0	0	0	0	0	2020-10-26	0	0	2020-10-26	0	0	2020-10-26	0	0	0	2020-10-26	0	1	0	0
84	1	42	2	4	0	0	3	2	2	0	0	0	0	0	0	1	0	0	0	7	2010-07-20	2010-08-21	4500	5000	2010-10-08	2	0	0	0	0	0	0	0	1	2012-06-11	1	0	2020-10-26	0	0	2012-06-11	1	0	0	2020-10-26	0	1	0	0
86	1	68	3	2	1	0	3	3	1	0	1	0	0	0	0	1	1	1	1	5	2010-07-29	2010-09-02	4500	5000	2010-10-13	2	0	0	0	0	0	0	0	0	2020-10-26	0	0	2020-10-26	0	0	2020-10-26	0	0	0	2020-10-26	0	2	0	0
87	1	63	3	4	1	0	2	4	0	0	1	0	0	0	0	1	0	0	0	3	2010-08-03	2010-09-04	4500	4500	2010-10-28	2	0	0	0	1	0	0	1	0	2016-10-15	0	1	2015-11-23	4；2+1	6	2015-11-23	1	1	1	2016-10-15	2	2	0	0
88	0	46	3	4	1	0	2	3	0	0	0	0	0	0	0	1	0	0	0	7	2010-08-09	2010-09-15	4500	4500	2010-10-19	2	0	0	1	0	0	0	1	0	2015-01-29	0	1	2011-10-29	1+2	6	2011-10-29	1	1	1	2015-01-29	2	2	0	0
89	1	47	3	3	1	0	2	3	0	0	1	1	0	0	0	1	0	0	0	1	2010-08-16	2010-09-23	4500	5000	2010-11-17	2	0	0	0	0	0	0	0	0	2020-10-26	0	0	2020-10-26	0	0	2020-10-26	0	0	0	2020-10-26	0	2	0	0
91	1	65	3	4	1	0	4	3	2	1	1	0	0	0	0	1	0	0	0	0	2010-09-02	2010-10-12	4500	5000	2010-12-13	2	0	0	0	0	0	0	0	0	2012-12-27	0	1	2010-12-09	1	1	2010-12-09	1	1	1	2012-12-27	2	2	0	0
95	1	57	3	2	1	0	2	3	0	0	0	0	0	0	0	1	0	0	0	1	2010-09-13	2010-10-23	4500	5000	2010-12-07	2	0	0	0	0	0	0	0	0	2017-10-15	0	1	2014-12-27	1	1	2014-12-27	1	1	1	2017-10-15	2	2	0	0
96	0	33	3	4	1	0	3	1	1	0	1	0	0	0	0	1	0	0	0	3	2010-09-15	2010-11-03	4500	5000	2010-12-24	2	0	0	0	0	0	0	0	0	2020-10-26	0	0	2020-10-26	0	0	2020-10-26	0	0	0	2020-10-26	0	1	0	0
100	1	57	3	4	1	0	1	3	0	0	1	0	1	0	0	1	0	0	0	7	2010-10-11	2010-11-16	4500	4500	2011-01-10	2	0	0	0	0	0	0	0	0	2020-10-26	0	0	2020-10-26	0	0	2020-10-26	0	0	0	2020-10-26	0	2	0	0
101	0	35	3	4	1	0	3	4	1	0	0	0	0	0	0	1	0	0	0	3	2010-10-18	2010-11-30	4500	4500	2011-01-20	2	0	0	0	0	0	0	0	0	2014-12-15	0	1	2014-08-02	6	6	2014-08-02	1	1	1	2014-12-15	2	2	1	1
103	1	55	3	4	1	0	2	4	0	0	1	0	1	0	0	1	0	0	0	3	2010-11-01	2010-12-03	4500	4500	2011-01-02	2	0	0	0	0	0	0	0	0	2020-10-26	0	0	2020-10-26	0	0	2020-10-26	0	0	0	2020-10-26	0	2	0	0
107	1	47	3	2	1	0	1	2	0	0	0	0	0	0	0	1	0	0	0	1	2010-11-29	2011-01-06	4500	5040	2011-03-01	2	0	0	0	0	0	0	0	0	2020-10-26	0	0	2020-10-26	0	0	2020-10-26	0	0	0	2020-10-26	0	1	0	0
108	1	53	3	4	1	0	3	3	1	0	1	0	0	0	0	1	0	0	0	7	2010-12-08	2011-01-12	4500	4200	2011-03-03	2	0	0	0	0	0	0	0	0	2015-06-15	0	1	2013-01-21	2	2	2013-01-21	1	1	1	2015-06-15	2	2	0	0
111	0	57	3	3	1	0	3	2	2	0	1	1	1	0	0	1	0	0	0	3	2010-12-28	2011-01-31	4500	5040	2011-03-30	2	0	0	0	0	0	0	0	0	2012-02-21	0	1	2011-11-12	1	1	2011-11-12	1	1	1	2012-02-21	2	1	0	0
112	0	56	3	3	1	0	0	0	0	0	1	0	0	0	1	1	1	4	1	1	2011-01-10	2011-02-16	4500	5040	2011-03-27	2	0	0	0	0	0	0	0	0	2020-10-26	0	0	2020-10-26	0	0	2020-10-26	0	0	0	2020-10-26	0	0	0	0
113	0	40	3	4	1	0	2	3	0	0	0	1	0	0	1	1	1	4	1	1	2011-01-19	2011-03-15	4500	5040	2011-04-21	2	0	0	0	0	0	0	0	0	2013-05-14	0	1	2011-07-01	6	6	2011-07-01	1	1	1	2013-05-14	2	2	0	0
114	1	52	2	3	0	0	1	1	0	0	0	0	0	0	1	1	1	4	1	1	2011-01-24	2011-03-02	4500	5040	2011-04-21	2	0	0	0	0	0	0	0	0	2020-10-26	0	0	2020-10-26	0	0	2020-10-26	0	0	0	2020-10-26	0	1	0	0
115	1	62	3	4	1	1	0	0	0	0	0	0	0	0	1	1	1	4	1	1	2011-02-23	2011-03-25	4500	5040	2011-05-23	2	0	0	0	0	0	0	0	0	2020-10-26	0	0	2020-10-26	0	0	2020-10-26	0	0	0	2020-10-26	0	0	0	0
118	1	47	2	3	0	0	3	2	1	0	0	0	0	0	1	1	1	5	1	3	2011-03-03	2011-04-06	4500	4500	2011-05-25	2	0	0	0	0	0	0	0	0	2016-11-15	0	1	2012-05-28	2	2	2012-05-28	1	1	1	2016-11-15	2	1	0	0
119	1	63	3	4	1	0	1	2	0	0	1	0	1	0	1	1	1	1	1	1	2011-03-07	2011-04-09	4500	5040	2011-05-30	2	0	0	0	0	0	0	0	0	2015-10-08	0	0	2015-10-08	0	0	2015-10-08	1	1	2	2015-10-08	2	1	0	0
120	1	79	3	3	1	0	2	3	0	0	1	1	1	1	1	1	1	4	1	0	2011-03-09	2011-04-13	4500	5040	2011-06-03	2	0	1	0	1	0	0	1	0	2018-10-31	0	1	2015-04-16	6	6	2015-04-16	1	1	1	2018-10-31	2	2	0	0
121	0	33	3	4	1	0	3	3	1	0	0	0	0	0	1	1	1	4	1	3	2011-03-15	2011-04-23	4500	5040	2011-06-14	2	0	0	0	0	0	0	0	0	2020-10-26	0	0	2020-10-26	0	0	2020-10-26	0	0	0	2020-10-26	0	2	0	0
122	1	49	3	3	1	0	1	1	0	0	0	0	0	0	0	1	0	0	0	6	2011-03-16	2011-05-04	4500	5040	2011-06-29	2	0	0	0	0	0	0	0	0	2020-10-26	0	0	2020-10-26	0	0	2020-10-26	0	0	0	2020-10-26	0	1	0	0
123	0	32	3	4	1	0	2	3	0	0	0	0	0	0	1	1	1	4	1	7	2011-03-28	2011-05-05	4500	5040	2011-06-23	2	0	0	0	0	0	0	0	0	2020-10-26	0	0	2020-10-26	0	0	2020-10-26	0	0	0	2020-10-26	0	2	0	0
124	1	62	3	4	1	1	0	0	0	0	1	0	0	0	1	1	1	4	1	1	2011-03-28	2011-05-11	4500	5040	2011-06-29	1	0	0	0	0	0	0	0	0	2020-10-26	0	0	2020-10-26	0	0	2020-10-26	0	0	0	2020-10-26	0	0	0	0
125	1	46	3	4	1	0	3	3	2	0	0	0	0	0	1	1	1	4	1	7	2011-04-06	2011-05-11	4500	5040	2011-07-05	1	0	0	0	0	0	0	0	0	2012-07-19	0	1	2012-01-06	2；1	6	2012-01-06	1	1	1	2012-07-19	2	2	0	0
127	1	48	3	3	1	0	3	3	1	0	1	1	0	0	1	1	1	1	1	1	2011-04-11	2011-05-28	4500	5040	2011-07-27	3	1	0	0	0	0	1	1	0	2018-07-30	0	0	2018-07-30	0	0	2018-07-30	0	0	0	2018-07-30	1	2	0	0
129	1	60	3	4	1	0	2	4	0	0	0	1	0	0	1	1	1	4	1	3	2011-04-12	2011-05-18	4500	5040	2011-07-13	2	0	0	0	0	0	0	0	0	2020-10-26	0	0	2020-10-26	0	0	2020-10-26	0	0	0	2020-10-26	0	2	1	0
130	1	36	3	4	1	0	3	3	1	0	1	0	0	0	1	1	1	4	1	3	2011-04-15	2011-05-19	4500	5040	2011-07-08	2	1	0	0	0	0	0	1	0	2016-12-01	0	1	2016-04-15	2+3	6	2016-04-15	1	1	1	2016-12-01	2	2	0	0
132	0	72	3	4	1	1	0	0	0	0	0	0	0	0	1	1	1	4	1	6	2011-05-04	2011-06-09	4500	5040	2011-07-27	2	0	0	0	0	0	0	0	0	2020-10-26	0	0	2020-10-26	0	0	2020-10-26	0	0	0	2020-10-26	0	0	0	0
133	1	40	3	4	1	0	3	3	1	0	1	1	1	1	1	1	1	4	1	3	2011-05-05	2011-06-11	4500	5040	2011-07-26	2	0	0	1	0	0	0	1	0	2012-06-14	0	0	2012-06-14	0	0	2012-06-14	1	1	1	2012-06-14	2	2	1	0
134	0	52	3	3	1	0	1	2	0	0	0	0	0	0	1	1	1	4	1	3	2011-05-09	2011-06-16	4500	5040	2011-08-16	2	0	0	0	0	0	0	0	0	2020-10-26	0	0	2020-10-26	0	0	2020-10-26	0	0	0	2020-10-26	0	1	0	0
137	0	66	3	3	1	0	2	3	0	0	1	0	0	0	1	1	1	4	1	3	2011-05-18	2011-06-25	4500	4140	2011-08-24	2	0	0	0	0	0	0	0	0	2018-01-01	0	1	2012-11-13	2；4	6	2012-11-13	1	1	0	2018-01-01	2	2	0	0
138	0	58	2	4	0	0	1	1	0	0	0	0	0	0	1	1	1	4	1	1	2011-05-22	2011-07-08	4500	5040	2011-08-25	2	1	0	1	1	0	1	1	0	2020-10-26	0	0	2020-10-26	0	0	2020-10-26	0	0	0	2020-10-26	0	1	1	0
140	1	49	2	4	0	0	3	1	2	0	1	0	0	1	1	1	1	4	1	3	2011-05-23	2011-07-03	4500	5040	2011-08-18	2	0	0	0	0	0	0	0	0	2020-10-26	0	0	2020-10-26	0	0	2020-10-26	0	0	0	2020-10-26	0	1	0	0
141	1	40	3	4	1	1	0	0	0	0	0	0	0	0	1	1	1	4	1	0	2011-05-26	2011-07-05	4500	5040	2011-08-31	1	1	0	0	0	0	0	1	0	2020-10-26	0	0	2020-10-26	0	0	2020-10-26	0	0	0	2020-10-26	0	0	0	0
142	1	57	3	4	1	1	0	0	0	0	1	1	1	1	1	1	1	4	1	3	2011-05-31	2011-07-06	4500	5040	2011-08-23	2	0	0	0	0	0	0	0	0	2020-10-26	0	0	2020-10-26	0	0	2020-10-26	0	0	0	2020-10-26	0	0	0	0
143	1	60	3	4	1	0	3	3	1	0	1	1	0	0	1	1	1	4	1	7	2011-05-30	2011-07-05	4500	4500	2011-08-17	2	0	0	0	0	0	0	0	0	2020-10-26	0	0	2020-10-26	0	0	2020-10-26	0	0	0	2020-10-26	0	2	0	0
145	0	35	3	4	1	0	2	3	0	0	1	1	0	0	1	1	1	4	1	1	2011-06-02	2011-07-13	4500	5040	2011-09-06	2	0	0	0	0	0	0	0	0	2020-10-26	0	0	2020-10-26	0	0	2020-10-26	0	0	0	2020-10-26	0	2	0	0
146	0	47	2	4	0	1	0	0	0	0	0	0	0	0	1	1	1	4	1	1	2011-06-09	2011-07-21	4500	5040	2011-09-20	2	0	0	0	0	0	1	1	0	2020-10-26	0	0	2020-10-26	0	0	2020-10-26	0	0	0	2020-10-26	0	0	0	0
147	1	67	3	4	1	0	2	2	0	0	1	0	0	0	1	1	1	4	1	1	2011-06-16	2011-07-22	4500	5040	2011-09-15	2	0	0	0	0	0	0	0	0	2020-10-26	0	0	2020-10-26	0	0	2020-10-26	0	0	0	2020-10-26	0	1	0	0
148	1	56	3	4	1	0	2	3	0	0	0	0	0	0	1	1	1	4	1	3	2011-06-16	2011-07-22	4500	4500	2011-09-06	2	0	0	0	0	0	0	0	0	2020-10-26	0	1	2013-11-08	2	2	2013-11-08	1	0	0	2020-10-26	0	2	0	0
149	1	60	3	4	1	0	3	3	1	0	0	0	0	0	1	1	1	4	1	3	2011-06-23	2011-07-26	4500	4500	2011-09-16	1	0	0	0	0	1	0	1	0	2019-09-19	0	0	2019-09-19	0	0	2019-09-19	0	0	0	2019-09-19	1	2	0	0
151	0	67	3	4	1	0	2	4	0	0	0	0	0	0	1	1	1	4	1	1	2011-06-30	2011-08-05	4500	5040	2011-09-28	3	0	1	0	0	0	0	1	0	2013-12-01	0	0	2013-12-01	0	0	2013-12-01	1	1	4	2013-12-01	2	2	0	0
153	1	56	2	4	0	0	2	3	0	0	1	0	0	0	1	1	1	1	1	1	2011-07-07	2011-08-12	4500	5040	2011-10-18	2	0	0	0	0	0	0	0	0	2020-03-31	0	0	2020-03-31	0	0	2020-03-31	0	0	0	2020-03-31	1	2	0	0
154	1	50	3	4	1	0	3	3	1	0	1	1	0	0	1	1	1	4	1	3	2011-07-06	2011-08-12	4500	5040	2011-10-07	1	1	0	0	0	0	0	1	0	2020-10-26	0	0	2020-10-26	0	0	2020-10-26	0	0	0	2020-10-26	0	2	0	0
155	0	55	3	3	1	0	1	2	0	0	0	0	0	0	1	1	1	4	1	1	2011-07-12	2011-08-19	4500	5040	2011-10-19	1	1	0	0	0	0	0	1	0	2020-10-26	0	0	2020-10-26	0	0	2020-10-26	0	0	0	2020-10-26	0	1	0	0
157	1	57	2	4	0	0	1	2	0	0	1	1	0	1	1	1	1	1	1	1	2011-07-18	2011-08-24	4500	5040	2011-10-12	2	0	0	0	1	0	0	1	0	2020-10-26	0	0	2020-10-26	0	0	2020-10-26	0	0	0	2020-10-26	0	1	0	0
159	1	65	3	3	1	0	3	3	1	0	0	1	0	1	1	1	1	1	1	7	2011-07-27	2011-09-02	4500	5040	2011-10-21	2	0	0	0	0	0	0	0	0	2015-01-11	0	1	2012-04-08	1	1	2012-04-08	1	1	0	2015-01-11	2	2	0	0
160	0	54	3	4	1	0	3	2	1	0	0	1	0	0	1	1	1	4	1	3	2011-08-03	2011-09-06	4500	5040	2011-12-06	1	1	0	0	0	0	0	1	0	2017-09-29	0	0	2017-09-29	0	0	2017-09-29	1	1	5	2017-09-29	2	1	0	0
161	1	74	3	3	1	0	3	3	1	0	1	1	0	1	1	1	1	4	1	3	2011-08-03	2011-09-06	4500	5040	2011-10-25	2	0	0	0	1	0	0	1	0	2020-10-26	0	0	2020-10-26	0	0	2020-10-26	0	0	0	2020-10-26	0	2	0	0
162	0	59	3	3	1	0	3	4	1	0	0	1	0	0	1	1	1	4	1	4	2011-08-07	2011-09-23	4500	5040	2011-12-14	2	0	0	0	0	0	0	0	1	2014-01-09	9	1	2013-11-18	4	4	2013-11-18	1	1	1	2017-08-18	2	2	1	0
164	0	33	3	4	1	0	3	3	1	0	0	0	0	0	1	1	1	4	1	3	2011-08-15	2011-09-17	4500	5040	2011-11-03	2	0	0	0	0	0	0	0	1	2013-07-10	2	0	2018-02-27	0	0	2013-07-10	1	1	1	2018-02-27	2	2	0	0
167	1	59	3	3	1	1	0	0	0	0	0	0	0	0	1	1	1	1	1	1	2011-09-05	2011-10-14	4500	NA	2011-11-30	2	0	0	0	0	0	0	0	0	2020-10-26	0	0	2020-10-26	0	0	2020-10-26	0	0	0	2020-10-26	0	0	0	0
169	0	61	2	4	0	0	2	3	0	0	0	0	0	0	1	1	1	3	1	3	2011-09-22	2011-10-29	4500	NA	2011-12-23	2	0	0	0	0	0	0	0	0	2020-10-26	0	0	2020-10-26	0	0	2020-10-26	0	0	0	2020-10-26	0	2	0	0
172	0	62	2	4	0	0	2	3	0	0	1	0	0	0	0	0	0	0	0	0	2011-10-06	2011-11-17	4500	5040	2012-01-09	2	0	0	0	0	0	0	0	0	2020-10-26	0	0	2020-10-26	0	0	2020-10-26	0	0	0	2020-10-26	0	2	1	1
176	0	51	3	3	1	0	1	2	0	0	0	0	0	0	1	1	1	1	1	1	2011-10-24	2011-12-01	4500	5040	2012-01-13	2	0	0	0	0	0	0	0	0	2020-10-26	0	0	2020-10-26	0	0	2020-10-26	0	0	0	2020-10-26	0	1	0	0
177	1	59	3	3	1	0	3	3	2	0	0	0	0	0	0	0	0	0	0	1	2011-10-31	2011-12-02	4500	5040	2012-01-10	2	0	0	0	0	0	0	0	0	2017-10-01	0	1	2014-04-22	2	2	2014-04-22	1	1	1	2017-10-01	2	2	0	0
180	0	64	2	4	0	0	3	3	1	0	0	0	0	0	0	1	0	0	0	7	2011-11-14	2011-12-22	4500	5040	2012-02-07	2	0	0	0	0	0	0	0	0	2013-12-18	0	1	2013-05-15	1+2	6	2013-05-15	1	1	1	2013-12-18	2	2	0	0
182	1	52	3	4	1	1	0	0	0	0	0	0	0	0	0	1	0	0	0	1	2011-11-21	2012-01-05	4500	5040	2012-02-20	2	0	0	0	0	0	0	0	0	2020-10-26	0	0	2020-10-26	0	0	2020-10-26	0	0	0	2020-10-26	0	0	0	0
185	1	58	3	3	1	1	0	0	0	0	1	0	0	0	0	1	0	0	0	1	2011-11-28	2012-01-07	4500	5040	2012-02-17	2	0	0	0	0	0	0	0	0	2020-10-26	0	0	2020-10-26	0	0	2020-10-26	0	0	0	2020-10-26	0	0	0	0
187	1	35	3	3	1	0	3	3	1	0	1	0	0	0	1	1	1	1	1	1	2011-12-05	2011-12-19	4500	5040	2012-02-24	2	0	0	0	0	0	0	0	0	2016-11-21	0	1	2014-10-08	2	2	2014-10-08	1	1	1	2016-11-21	2	2	0	0
189	1	62	3	3	1	1	0	0	0	0	0	0	0	0	1	1	1	1	1	1	2011-12-15	2012-01-20	4500	5040	2012-03-05	2	0	0	0	0	0	0	0	0	2019-08-13	0	0	2019-08-13	0	0	2019-08-13	0	0	0	2019-08-13	1	0	0	0
195	1	64	3	4	1	0	1	2	0	0	1	0	0	0	1	1	1	1	1	0	2011-12-29	2012-02-13	4500	5040	2012-03-30	1	0	0	0	0	0	0	0	0	2020-10-26	0	0	2020-10-26	0	0	2020-10-26	0	0	0	2020-10-26	0	1	0	0
198	1	56	3	3	1	0	3	3	2	0	1	1	1	0	1	1	1	1	1	1	2012-01-11	2012-02-16	4500	NA	2012-04-12	2	0	0	0	0	0	0	0	0	2013-10-16	0	0	2013-10-16	0	0	2013-10-16	1	1	5	2013-10-16	2	2	0	0
203	1	55	3	2	1	0	1	1	0	0	0	0	0	0	1	1	1	1	2	1	2012-02-09	2012-03-27	4500	5040	2012-05-16	2	0	0	0	0	0	0	0	0	2020-10-26	0	0	2020-10-26	0	0	2020-10-26	0	0	0	2020-10-26	0	1	0	0
210	1	63	2	4	0	0	4	3	1	1	0	0	0	0	1	1	1	1	1	1	2012-03-07	2012-04-12	4500	5040	2012-05-28	2	0	0	0	0	0	0	0	0	2020-10-26	0	1	2012-05-28	1+2+3	6	2012-05-28	1	0	0	2020-10-26	0	2	0	0
219	0	53	3	3	1	0	3	2	1	0	1	0	0	0	1	1	1	1	1	1	2012-03-21	2012-04-28	4500	5040	2012-06-11	2	0	0	0	0	0	0	0	0	2020-10-26	0	0	2020-10-26	0	0	2020-10-26	0	0	0	2020-10-26	0	1	0	0
221	0	64	3	4	1	0	3	3	1	0	1	0	0	0	1	1	1	1	1	7	2012-03-28	2012-05-09	4500	5040	2012-07-06	1	0	0	0	0	0	0	0	0	2017-09-27	0	1	2013-04-28	1	1	2013-04-28	1	1	1	2017-09-27	2	2	0	0
223	1	49	2	3	0	0	1	1	0	0	2	2	1	1	0	0	0	0	0	0	2012-04-11	2012-05-22	4500	5040	2012-07-11	2	0	0	0	1	0	1	1	0	2017-11-15	0	0	2017-11-15	0	0	2017-11-15	1	1	2	2017-11-15	2	1	0	0
225	0	58	3	4	1	0	3	1	1	0	0	0	0	0	1	1	1	1	1	1	2012-04-10	2012-05-17	4500	5040	2012-06-27	2	0	0	0	0	0	0	0	0	2020-10-26	0	0	2020-10-26	0	0	2020-10-26	0	0	0	2020-10-26	0	1	0	0
226	1	57	3	4	1	1	0	0	0	0	1	0	1	0	1	1	1	1	1	1	2012-04-15	2012-05-19	4600	4500	2012-07-02	2	0	0	0	0	0	0	0	0	2020-10-26	0	0	2020-10-26	0	0	2020-10-26	0	0	0	2020-10-26	0	0	0	0
229	1	61	2	4	0	0	2	3	0	0	1	0	0	0	1	1	1	1	1	1	2012-04-21	2012-06-04	4500	4500	2012-07-27	2	0	0	0	0	0	0	0	0	2020-10-26	0	0	2020-10-26	0	0	2020-10-26	0	0	0	2020-10-26	0	2	0	0
233	0	69	3	3	1	0	2	3	0	0	1	0	1	1	0	1	0	0	0	1	2012-05-07	2012-06-10	4500	5040	2012-08-15	2	0	0	0	0	0	0	0	0	2020-02-24	0	0	2020-02-24	0	0	2020-02-24	0	0	0	2020-02-24	1	2	0	0
234	1	59	3	3	1	0	2	3	0	0	1	0	1	0	1	1	1	1	1	1	2012-05-03	2012-06-08	4500	5040	2012-08-09	2	0	0	0	0	0	0	0	1	2015-03-06	1+2	1	2015-03-06	2+5	6	2015-03-06	1	1	0	2017-09-27	2	2	0	0
236	1	49	3	3	1	0	3	4	1	0	0	0	0	0	1	1	1	1	1	3	2012-05-04	2012-06-11	4500	4500	2012-07-31	2	0	0	0	0	0	0	0	0	2020-10-26	0	1	2013-03-05	1	1	2013-03-05	1	0	0	2020-10-26	0	2	0	0
239	1	59	3	3	1	0	1	2	0	0	0	0	0	0	0	1	0	0	0	1	2012-05-15	2012-06-18	4500	5040	2012-08-07	2	0	0	0	0	0	0	0	0	2020-10-26	0	0	2020-10-26	0	0	2020-10-26	0	0	0	2020-10-26	0	1	0	0
241	1	59	3	4	1	0	4	4	0	1	0	0	0	0	1	1	1	4	1	0	2012-05-22	2012-06-22	4500	4500	2012-08-24	3	0	0	0	0	0	0	0	0	2020-10-26	0	0	2020-10-26	0	0	2020-10-26	0	0	0	2020-10-26	0	2	0	0
244	1	62	2	3	0	1	0	0	0	0	0	0	0	0	1	1	1	1	1	1	2012-05-29	2012-07-06	4500	4500	2012-08-16	2	0	0	0	0	0	0	0	1	2013-04-01	1	0	2019-09-19	0	0	2013-04-01	1	0	0	2019-09-19	1	0	0	0
245	0	69	2	4	0	0	3	3	1	0	1	1	1	0	1	1	1	1	1	0	2012-05-31	2012-07-06	4500	5040	2012-08-17	2	0	0	0	0	0	0	0	0	2014-05-13	0	1	2014-02-27	6	6	2014-02-27	1	1	1	2014-05-13	2	2	1	0
246	1	49	3	3	1	0	1	2	0	0	0	0	0	0	1	1	1	1	1	7	2012-06-04	2012-07-13	4500	5040	2012-08-27	2	0	0	0	0	0	0	0	0	2020-10-26	0	0	2020-10-26	0	0	2020-10-26	0	0	0	2020-10-26	0	1	0	0
258	0	58	3	4	1	0	2	3	0	0	1	0	0	0	0	1	0	0	0	1	2012-07-02	2012-08-09	4500	5040	2012-09-21	2	0	0	0	0	0	0	0	0	2018-07-24	0	1	2014-04-12	1	1	2014-04-12	1	1	1	2018-07-24	2	2	0	0
263	0	64	3	4	1	0	3	2	1	0	1	0	0	0	1	1	1	1	1	1	2012-07-16	2012-08-22	4500	4500	2012-10-07	2	0	0	0	0	0	0	0	0	2014-01-01	0	1	2013-04-12	1	1	2013-04-12	1	1	1	2014-01-01	2	1	0	0
264	1	49	3	4	1	0	3	3	1	0	1	1	0	0	1	1	1	4	1	3	2012-07-15	2012-08-22	4500	4500	2012-10-17	2	0	0	0	0	0	0	0	0	2020-10-26	0	0	2020-10-26	0	0	2020-10-26	0	0	0	2020-10-26	0	2	0	0
265	1	54	3	4	1	0	2	4	0	0	0	0	0	0	1	1	1	4	1	1	2012-07-17	2012-08-22	4500	4500	2012-10-23	2	1	1	0	0	0	0	1	0	2020-02-13	0	0	2020-02-13	0	0	2020-02-13	0	0	0	2020-02-13	1	2	0	0
272	0	55	3	4	1	1	0	0	0	0	0	0	0	0	1	1	1	4	1	1	2012-08-02	2012-09-05	4500	5000	2012-11-02	2	0	0	0	0	0	0	0	0	2020-10-26	0	0	2020-10-26	0	0	2020-10-26	0	0	0	2020-10-26	0	0	0	0
275	1	66	3	4	1	0	3	3	1	0	0	0	0	0	1	1	1	4	1	3	2012-08-13	2012-09-14	4500	5000	2012-11-15	3	0	0	0	0	0	0	0	0	2013-02-24	0	0	2013-02-24	0	0	2013-02-24	1	1	5	2013-02-24	2	2	0	0
276	1	49	3	3	1	1	0	0	0	0	0	0	0	0	1	1	1	1	1	7	2012-08-10	2012-09-15	4500	5040	2012-11-02	2	0	0	0	0	0	0	0	0	2020-10-26	0	0	2020-10-26	0	0	2020-10-26	0	0	0	2020-10-26	0	0	0	0
277	1	66	3	3	1	0	2	3	0	0	1	0	0	0	1	1	1	4	1	3	2012-08-13	2012-09-18	4500	5000	2012-11-08	2	0	0	0	0	0	0	0	0	2016-09-13	0	1	2015-03-24	2	2	2015-03-24	1	1	1	2016-09-13	2	2	1	1
278	0	46	3	4	1	0	1	2	0	0	0	1	0	0	1	1	1	1	1	1	2012-08-20	2012-09-21	4500	5000	2012-11-12	1	0	0	0	0	0	0	0	0	2020-10-26	0	0	2020-10-26	0	0	2020-10-26	0	0	0	2020-10-26	0	1	0	0
279	1	38	3	4	1	0	1	2	0	0	1	0	0	0	1	1	1	7	2	3	2012-08-15	2012-09-25	4500	5000	2012-12-25	2	0	0	0	0	0	0	0	0	2020-10-26	0	0	2020-10-26	0	0	2020-10-26	0	0	0	2020-10-26	0	1	0	0
280	1	47	3	4	1	0	1	1	0	0	0	0	0	0	1	1	1	4	1	1	2012-08-16	2012-09-18	4500	5000	2012-11-13	2	0	0	0	0	0	0	0	0	2020-10-26	0	0	2020-10-26	0	0	2020-10-26	0	0	0	2020-10-26	0	1	0	0
282	1	54	3	4	1	0	3	2	2	0	0	0	0	0	1	1	1	1	1	1	2012-08-22	2012-09-28	4500	5040	2012-11-30	1	0	0	0	0	0	0	0	0	2020-10-26	0	0	2020-10-26	0	0	2020-10-26	0	0	0	2020-10-26	0	1	0	0
284	0	46	3	4	1	1	0	0	0	0	1	0	0	0	1	1	1	4	1	3	2012-08-27	2012-10-10	4500	5000	2012-12-07	2	0	0	0	0	0	0	0	0	2020-10-26	0	0	2020-10-26	0	0	2020-10-26	0	0	0	2020-10-26	0	0	0	0
285	1	46	3	4	1	0	2	3	0	0	1	1	1	0	1	1	1	1	1	1	2012-08-30	2012-10-07	4500	5000	2012-12-01	2	0	0	0	0	0	0	0	0	2020-10-26	0	0	2020-10-26	0	0	2020-10-26	0	0	0	2020-10-26	0	2	0	0
286	0	35	3	4	1	0	3	3	1	0	1	1	0	0	1	1	1	7	2	7	2012-08-29	2012-10-07	4500	4500	2012-12-04	3	0	0	0	0	0	0	0	0	2016-07-25	0	1	2013-04-28	1；2	6	2013-04-28	1	1	1	2016-07-25	2	2	0	0
287	1	36	3	3	1	0	3	4	2	0	0	1	0	1	1	1	1	1	2	0	2012-09-03	2012-10-08	4500	5040	2012-11-26	2	0	0	0	0	0	0	0	0	2013-07-15	0	1	2013-01-01	3	3	2013-01-01	1	1	1	2013-07-15	2	2	0	0
290	1	42	3	3	1	1	0	0	0	0	0	0	0	0	1	1	1	1	2	0	2012-09-04	2012-10-19	4500	5040	2012-12-04	2	0	0	0	0	0	0	0	0	2020-10-26	0	0	2020-10-26	0	0	2020-10-26	0	0	0	2020-10-26	0	0	0	0
292	1	57	3	3	1	0	3	2	2	0	0	0	0	0	1	1	1	1	1	0	2012-10-11	2012-11-17	4500	5040	2013-01-11	1	0	0	0	0	0	0	0	0	2020-10-26	0	0	2020-10-26	0	0	2020-10-26	0	0	0	2020-10-26	0	1	0	0
293	1	52	3	3	1	0	3	4	2	0	1	1	0	0	1	1	1	1	1	1	2012-10-16	2012-11-20	4500	5000	2013-01-14	1	0	0	0	0	0	0	0	0	2017-05-17	0	1	2015-10-29	2	2	2015-10-29	1	1	1	2017-05-17	2	2	0	0
294	0	44	3	4	1	0	3	3	1	0	0	1	0	0	1	1	1	1	1	3	2012-10-21	2012-11-24	4500	4500	2013-01-16	3	0	0	0	0	0	0	0	0	2014-01-03	0	1	2013-12-15	4	4	2013-12-15	1	1	1	2014-01-03	2	2	0	0
295	1	61	3	3	1	1	0	0	0	0	0	0	0	0	1	1	1	1	1	1	2012-10-16	2012-11-22	4500	5040	2013-01-08	2	0	0	0	0	0	0	0	0	2020-10-26	0	0	2020-10-26	0	0	2020-10-26	0	0	0	2020-10-26	0	0	0	0
296	1	45	3	3	1	0	3	3	1	0	0	1	0	0	1	1	1	1	1	1	2012-10-16	2012-11-23	4500	4500	2013-01-11	2	0	0	0	0	0	0	0	0	2014-05-11	0	1	2014-06-05	1+2	6	2014-06-05	1	1	1	2014-05-11	2	2	0	0
300	1	60	3	4	1	1	0	0	0	0	0	0	1	0	1	1	1	1	1	0	2012-10-23	2012-11-30	4500	5040	2013-01-28	1	0	0	0	0	0	0	0	0	2020-10-26	0	0	2020-10-26	0	0	2020-10-26	0	0	0	2020-10-26	0	0	0	0
301	0	43	3	4	1	0	2	4	0	0	0	0	1	1	1	1	1	4	2	1	2012-10-29	2012-12-01	4500	5000	2013-01-23	4	0	0	0	0	0	0	0	0	2020-10-26	0	0	2020-10-26	0	0	2020-10-26	0	0	0	2020-10-26	0	2	0	0
304	1	47	3	4	1	0	2	4	0	0	1	1	1	0	1	1	1	4	2	1	2012-10-31	2012-12-07	4500	5000	2013-01-30	2	0	0	0	0	0	0	0	0	2020-02-28	0	0	2020-02-28	0	0	2020-02-28	0	0	0	2020-02-28	1	2	0	0
305	0	43	3	4	1	0	3	3	1	0	1	1	1	0	1	0	1	4	2	3	2012-11-08	2012-12-18	4500	NA	2013-01-30	2	0	0	0	0	0	0	0	0	2020-10-26	0	0	2020-10-26	0	0	2020-10-26	0	0	0	2020-10-26	0	2	0	0
309	0	39	3	3	1	0	2	3	0	0	0	0	0	0	1	1	1	4	2	3	2012-11-12	2012-12-19	4500	5000	2013-02-21	2	0	0	0	0	0	0	0	0	2017-11-01	0	1	2015-05-09	2；1+5	6	2015-05-09	1	1	1	2017-11-01	2	2	0	0
311	1	50	3	4	1	0	3	3	1	0	0	0	0	0	1	1	1	4	2	0	2012-11-12	2012-12-18	4500	5000	2013-02-22	2	0	0	0	0	0	0	0	0	2020-10-26	0	0	2020-10-26	0	0	2020-10-26	0	0	0	2020-10-26	0	2	0	0
313	1	72	3	3	1	0	2	3	0	0	0	0	0	0	1	0	1	1	1	1	2012-11-23	2013-01-09	4500	5040	2013-03-04	2	0	0	0	0	0	0	0	0	2018-03-24	0	0	2018-03-24	0	0	2018-03-24	1	1	1	2018-03-24	2	2	0	0
314	1	67	3	3	1	0	2	3	0	0	0	0	0	0	1	1	1	1	1	1	2012-11-22	2013-01-03	4500	5000	2013-02-21	2	0	0	0	0	0	0	0	0	2020-10-26	0	0	2020-10-26	0	0	2020-10-26	0	0	0	2020-10-26	0	2	0	0
316	1	51	3	4	1	0	3	3	2	0	1	0	0	0	1	1	1	7	2	3	2012-11-26	2013-01-09	4500	5040	2013-03-30	2	0	0	0	0	0	0	0	1	2020-08-01	1	0	2020-10-26	0	0	2020-08-01	1	0	0	2020-10-26	0	2	0	0
317	0	49	3	4	1	0	3	4	1	0	0	0	0	0	1	1	1	4	1	3	2012-11-27	2013-01-03	4500	5000	2013-02-28	1	0	0	0	0	0	0	0	0	2020-10-26	0	0	2020-10-26	0	0	2020-10-26	0	0	0	2020-10-26	0	2	0	0
319	0	57	3	3	1	0	3	3	1	0	1	0	0	0	1	1	1	1	1	1	2012-11-27	2013-01-11	4500	5040	2013-03-01	2	0	0	0	0	0	0	0	0	2020-10-26	0	0	2020-10-26	0	0	2020-10-26	0	0	0	2020-10-26	0	2	0	0
322	0	57	3	4	1	1	0	0	0	0	0	0	0	0	1	1	1	6	1	0	2012-12-05	2013-01-22	4500	5000	2013-04-08	1	0	0	0	0	0	0	0	0	2019-03-14	0	0	2019-03-14	0	0	2019-03-14	0	0	0	2019-03-14	1	0	0	0
324	1	64	3	4	1	0	2	3	0	0	1	1	0	0	1	1	1	1	1	0	2012-12-14	2012-12-28	4500	5000	2013-03-28	2	0	0	0	1	0	0	1	0	2019-11-28	0	0	2019-11-28	0	0	2019-11-28	0	0	0	2019-11-28	1	2	0	0
329	1	58	3	4	1	0	3	4	0	0	0	0	0	0	1	1	1	7	2	5	2012-12-18	2013-01-26	4500	5000	2013-03-27	2	0	0	0	0	0	0	0	0	2020-10-26	0	0	2020-10-26	0	0	2020-10-26	0	0	0	2020-10-26	0	2	0	0
330	1	47	3	4	1	1	0	0	0	0	0	0	0	0	1	1	1	7	2	0	2012-12-24	2013-01-29	4500	5000	2013-03-25	2	0	0	0	0	0	0	0	0	2020-10-26	0	0	2020-10-26	0	0	2020-10-26	0	0	0	2020-10-26	0	0	0	0
333	0	67	3	3	1	0	3	0	1	0	0	0	0	0	1	1	1	1	1	1	2012-12-31	2013-02-08	4500	5040	2013-04-05	2	0	0	0	0	0	0	0	0	2015-07-15	0	1	2015-04-14	4	4	2015-04-14	1	1	1	2015-07-15	2	0	0	0
335	1	41	3	3	1	0	1	2	0	0	0	0	0	0	1	1	1	4	2	0	2013-01-09	2013-02-15	4500	5040	2013-04-18	2	0	0	0	0	0	0	0	0	2020-10-26	0	0	2020-10-26	0	0	2020-10-26	0	0	0	2020-10-26	0	1	0	0
336	1	55	3	4	1	0	3	3	1	0	1	0	1	0	0	1	0	0	0	0	2013-01-16	2013-02-21	4500	5040	2013-04-18	2	0	1	0	0	0	0	1	0	2015-05-11	0	1	2014-10-08	2	2	2014-10-08	1	1	1	2015-05-11	2	2	0	0
337	0	62	3	4	1	0	2	3	0	0	0	0	0	0	1	1	1	7	2	1	2013-01-14	2013-02-15	4500	5040	2013-04-16	2	0	0	0	0	0	0	0	0	2020-10-26	0	0	2020-10-26	0	0	2020-10-26	0	0	0	2020-10-26	0	2	0	0
338	1	67	3	4	1	0	2	3	0	0	0	0	0	0	1	1	1	1	1	3	2013-01-08	2013-02-08	4500	5040	2013-04-17	2	0	0	0	0	0	0	0	0	2020-10-26	0	0	2020-10-26	0	0	2020-10-26	0	0	0	2020-10-26	0	2	0	0
340	1	68	3	2	1	0	1	2	0	0	0	0	1	0	1	1	1	4	2	1	2013-01-15	2013-03-06	4500	5040	2013-05-09	2	0	0	0	0	0	0	0	0	2020-10-26	0	0	2020-10-26	0	0	2020-10-26	0	0	0	2020-10-26	0	1	0	0
343	0	74	3	4	1	0	3	3	1	0	0	0	0	0	1	0	1	4	2	1	2013-01-22	2013-02-26	4500	5040	2013-05-22	2	0	0	0	0	0	0	0	0	2020-10-26	0	0	2020-10-26	0	0	2020-10-26	0	0	0	2020-10-26	0	2	0	0
347	1	46	3	4	1	0	2	3	0	0	1	1	1	0	1	1	1	4	2	1	2013-01-25	2013-03-08	4500	5040	2013-04-28	2	0	1	0	0	1	0	1	0	2019-12-10	0	0	2019-12-10	0	0	2019-12-10	0	0	0	2019-12-10	1	2	0	0
348	1	47	3	4	1	0	1	2	0	0	0	0	1	0	1	1	1	4	2	1	2013-01-28	2013-03-05	4500	5040	2013-04-25	2	0	0	0	0	0	0	0	0	2020-10-26	0	0	2020-10-26	0	0	2020-10-26	0	0	0	2020-10-26	0	1	0	0
352	1	61	3	4	1	0	1	2	0	0	1	0	0	0	1	1	1	1	1	1	2013-01-30	2013-03-08	4500	5040	2013-05-02	2	0	0	0	0	0	0	0	0	2015-02-02	0	0	2015-02-02	0	0	2015-02-02	1	1	5	2015-02-02	2	1	0	0
353	1	54	3	4	1	0	1	2	0	0	1	0	0	0	1	1	1	4	2	1	2013-01-30	2013-03-13	4500	5040	2013-05-14	1	0	0	0	1	0	0	1	0	2020-10-26	0	1	2016-07-14	2	2	2016-07-14	1	0	0	2020-10-26	0	1	0	0
356	1	77	3	3	1	1	0	0	0	0	1	0	1	0	0	0	0	0	0	0	2013-02-05	2013-03-13	4500	5040	2013-05-03	2	0	0	0	0	0	0	0	0	2020-10-26	0	0	2020-10-26	0	0	2020-10-26	0	0	0	2020-10-26	0	0	0	0
358	0	68	3	3	1	0	2	3	0	0	0	0	0	0	1	1	1	4	2	0	2013-02-06	2013-03-14	4500	5040	2013-05-29	2	0	0	0	0	0	0	0	0	2020-10-26	0	0	2020-10-26	0	0	2020-10-26	0	0	0	2020-10-26	0	2	1	1
359	1	29	3	3	1	0	3	3	2	0	1	0	1	0	1	1	1	1	1	1	2013-02-04	2013-03-15	4500	4600	2013-05-15	2	0	0	0	0	0	0	0	0	2014-09-01	0	1	2014-05-29	3	3	2014-05-29	1	1	1	2014-09-01	2	2	0	0
360	1	59	3	4	1	0	3	3	1	0	1	0	1	0	1	1	1	4	2	7	2013-02-07	2013-03-15	4500	4500	2013-05-21	2	0	0	0	0	0	0	0	0	2020-06-01	0	1	2020-05-01	1	1	2020-05-01	1	1	1	2020-06-01	2	2	0	0
361	1	35	3	3	1	1	0	0	0	0	0	0	0	0	1	1	1	4	2	0	2013-02-18	2013-03-22	4500	5040	2013-05-24	2	0	0	0	0	0	0	0	0	2020-10-26	0	0	2020-10-26	0	0	2020-10-26	0	0	0	2020-10-26	0	0	0	0
363	1	55	3	3	1	0	3	2	1	0	1	0	1	0	1	1	1	1	1	1	2013-02-22	2013-03-28	4500	5040	2013-05-16	2	0	0	0	0	0	0	0	0	2020-10-26	0	0	2020-10-26	0	0	2020-10-26	0	0	0	2020-10-26	0	1	0	0
366	1	55	3	3	1	0	1	2	0	0	0	0	0	0	1	1	1	1	2	1	2013-02-20	2013-03-28	4500	4500	2013-05-17	2	0	0	0	0	0	0	0	0	2016-07-25	0	1	2013-08-31	1	1	2013-08-31	1	1	1	2016-07-25	2	1	0	0
372	1	54	3	3	1	0	2	3	0	0	1	0	1	0	1	1	1	4	2	0	2013-03-08	2013-04-13	4500	5040	2013-06-18	2	0	0	0	0	0	0	0	0	2020-10-26	0	0	2020-10-26	0	0	2020-10-26	0	0	0	2020-10-26	0	2	0	0
375	0	68	3	2	1	0	2	3	0	0	0	0	0	0	1	1	1	4	1	0	2013-03-11	2013-04-23	4500	5040	2013-07-10	2	0	0	0	0	0	0	0	0	2020-10-26	0	0	2020-10-26	0	0	2020-10-26	0	0	0	2020-10-26	0	2	0	0
376	0	46	3	3	1	0	3	3	1	0	0	0	0	0	1	1	1	4	2	3	2013-04-15	2013-05-04	4500	4500	2013-07-03	2	0	0	0	0	0	0	0	0	2020-10-26	0	1	2013-09-28	1	1	2013-09-28	1	0	0	2020-10-26	0	2	1	0
380	1	49	3	3	1	0	1	2	0	0	0	0	0	0	1	1	1	4	2	1	2013-03-13	2013-04-26	4500	5040	2013-07-02	2	0	0	0	0	0	0	0	0	2020-10-26	0	0	2020-10-26	0	0	2020-10-26	0	0	0	2020-10-26	0	1	0	0
381	1	51	3	4	1	0	1	2	0	0	0	0	0	0	1	1	1	4	2	1	2013-03-13	2013-04-19	4500	5040	2013-07-01	2	0	0	0	0	0	0	0	0	2020-10-26	0	0	2020-10-26	0	0	2020-10-26	0	0	0	2020-10-26	0	1	0	0
386	0	47	3	3	1	0	1	1	0	0	0	0	0	0	1	1	1	4	2	1	2013-03-18	2013-05-04	4500	5040	2013-07-10	2	0	0	0	0	0	0	0	0	2020-10-26	0	1	2020-03-26	2	2	2020-03-26	1	0	0	2020-10-26	0	1	1	1
390	0	61	3	4	1	1	0	0	0	0	0	0	0	0	1	1	1	4	2	1	2013-03-27	2013-05-03	4500	5040	2013-07-02	2	0	0	0	0	0	1	1	0	2020-10-26	0	0	2020-10-26	0	0	2020-10-26	0	0	0	2020-10-26	0	0	0	0
391	1	37	3	3	1	0	1	1	0	0	1	0	0	0	1	1	1	1	1	1	2013-03-27	2013-05-08	4500	5040	2013-07-04	2	0	1	0	0	0	0	1	0	2020-10-26	0	0	2020-10-26	0	0	2020-10-26	0	0	0	2020-10-26	0	1	0	0
392	1	39	3	4	1	0	3	3	1	0	1	0	0	0	0	1	0	0	0	3	2013-03-27	2013-05-08	4500	5040	2013-07-11	2	0	0	0	0	0	0	0	0	2020-10-26	0	0	2020-10-26	0	0	2020-10-26	0	0	0	2020-10-26	0	2	0	0
393	1	68	3	4	1	0	1	2	0	0	0	0	0	0	1	1	1	4	2	1	2013-04-02	2013-05-08	4500	5040	2013-07-09	2	0	0	0	0	0	0	0	0	2020-10-26	0	0	2020-10-26	0	0	2020-10-26	0	0	0	2020-10-26	0	1	0	0
396	0	59	2	3	0	1	0	0	0	0	0	0	0	1	1	1	1	1	1	1	2013-04-02	2013-05-08	4500	5000	2013-07-08	2	0	0	0	0	0	0	0	0	2020-10-26	0	0	2020-10-26	0	0	2020-10-26	0	0	0	2020-10-26	0	0	0	0
398	1	51	3	3	1	0	1	2	0	0	0	0	0	0	1	1	1	4	1	3	2013-04-03	2013-05-09	4500	5040	2013-07-09	2	0	0	0	0	0	0	0	0	2020-10-26	0	0	2020-10-26	0	0	2020-10-26	0	0	0	2020-10-26	0	1	0	0
400	1	43	3	2	1	1	0	0	0	0	1	0	0	0	1	1	1	1	1	1	2013-04-05	2013-05-09	4500	5040	2013-07-03	2	0	0	0	0	0	0	0	0	2020-10-26	0	0	2020-10-26	0	0	2020-10-26	0	0	0	2020-10-26	0	0	0	0
404	1	54	3	3	1	0	2	3	0	0	0	0	0	0	1	1	1	4	2	1	2013-04-10	2013-05-18	4500	5040	2013-07-16	2	0	1	0	0	0	0	1	0	2020-10-26	0	0	2020-10-26	0	0	2020-10-26	0	0	0	2020-10-26	0	2	0	0
405	0	50	3	4	1	0	1	2	0	0	0	0	0	0	1	1	1	4	2	1	2013-04-12	2013-05-17	4500	5040	2013-07-17	2	0	0	0	0	0	0	0	0	2020-10-26	0	0	2020-10-26	0	0	2020-10-26	0	0	0	2020-10-26	0	1	0	0
407	0	50	3	3	1	1	0	0	0	0	0	0	0	0	1	1	1	4	2	1	2013-04-12	2013-05-17	4500	5000	2013-07-18	2	0	0	0	0	0	0	0	0	2020-10-26	0	0	2020-10-26	0	0	2020-10-26	0	0	0	2020-10-26	0	0	0	0
408	0	54	3	3	1	0	2	3	0	0	0	0	0	0	1	1	1	4	3	3	2013-04-16	2013-05-22	4500	5000	2013-08-01	2	0	0	0	0	0	0	0	0	2016-09-01	0	1	2015-07-06	1+2+4	6	2015-07-06	1	1	1	2016-09-01	2	2	0	0
409	1	48	3	3	1	0	3	3	1	0	1	0	0	0	1	1	1	4	2	3	2013-04-16	2013-05-21	4500	5000	2013-07-19	2	0	0	0	0	0	0	0	0	2020-10-26	0	0	2020-10-26	0	0	2020-10-26	0	0	0	2020-10-26	0	2	0	0
410	1	49	3	3	1	0	3	0	1	0	1	0	1	0	1	1	1	4	2	1	2013-04-19	2013-05-28	4500	4500	2013-07-24	2	0	0	0	0	0	0	0	0	2017-04-17	0	1	2013-11-01	3	3	2013-11-01	1	1	1	2017-04-17	2	0	0	0
411	1	72	3	3	1	0	2	3	0	0	1	1	0	1	0	0	0	0	0	0	2013-04-25	2013-05-31	4500	5000	2013-08-14	2	0	1	0	0	0	0	1	0	2020-10-26	0	0	2020-10-26	0	0	2020-10-26	0	0	0	2020-10-26	0	2	0	0
414	1	63	3	4	1	0	1	2	0	0	0	0	0	0	1	1	1	4	1	1	2013-04-26	2013-06-19	4500	5000	2013-09-17	2	1	0	0	0	0	0	1	0	2020-10-26	0	0	2020-10-26	0	0	2020-10-26	0	0	0	2020-10-26	0	1	1	0
417	1	59	3	3	1	0	1	2	0	0	0	0	0	0	1	1	1	4	2	0	2013-05-07	2013-06-07	4500	5000	2013-08-07	2	0	0	1	0	0	0	1	0	2020-10-26	0	0	2020-10-26	0	0	2020-10-26	0	0	0	2020-10-26	0	1	0	0
418	1	58	3	3	1	0	3	3	1	0	1	0	0	0	1	1	1	1	1	1	2013-05-08	2013-06-11	4500	5000	2013-08-16	2	0	0	0	0	0	0	0	0	2020-10-26	0	0	2020-10-26	0	0	2020-10-26	0	0	0	2020-10-26	0	2	0	0
419	0	46	3	3	1	0	3	3	1	0	1	0	1	0	1	1	1	4	2	3	2013-05-08	2013-06-11	4500	5000	2013-08-09	2	0	0	0	0	0	0	0	0	2019-12-10	0	0	2019-12-10	0	0	2019-12-10	0	0	0	2019-12-10	1	2	0	0
420	1	41	2	3	0	1	0	0	0	0	0	0	0	1	1	1	1	4	2	1	2013-05-13	2013-06-18	4500	5000	2013-08-14	2	0	0	1	0	0	0	1	0	2020-10-26	0	0	2020-10-26	0	0	2020-10-26	0	0	0	2020-10-26	0	0	0	0
422	1	50	3	2	1	0	1	1	0	0	0	0	0	0	1	1	1	1	1	1	2013-05-13	2013-06-25	4500	5040	2013-08-12	2	0	0	0	0	0	0	0	0	2020-10-26	0	0	2020-10-26	0	0	2020-10-26	0	0	0	2020-10-26	0	1	0	0
426	1	58	3	3	1	0	2	3	0	0	0	1	0	0	1	1	1	1	1	1	2013-05-20	2013-06-25	4500	5000	2013-08-19	2	0	0	0	0	0	0	0	0	2020-10-26	0	0	2020-10-26	0	0	2020-10-26	0	0	0	2020-10-26	0	2	0	0
427	0	49	3	4	1	0	3	3	2	0	0	0	0	0	1	1	1	4	2	3	2013-05-20	2013-06-29	4500	5000	2013-08-29	2	0	0	0	0	0	0	0	0	2018-06-27	0	1	2017-09-20	6	6	2017-09-20	1	1	1	2018-06-27	2	2	1	1
433	1	58	3	3	1	0	1	2	0	0	1	0	0	0	1	1	1	1	1	1	2013-05-28	2013-07-03	4500	5000	2013-08-19	2	0	0	0	0	0	0	0	0	2020-10-26	0	0	2020-10-26	0	0	2020-10-26	0	0	0	2020-10-26	0	1	0	0
434	1	46	3	3	1	0	1	2	0	0	0	0	0	0	1	1	1	1	1	1	2013-06-04	2013-07-10	4500	5000	2013-09-02	2	0	0	0	0	0	0	0	0	2020-10-26	0	0	2020-10-26	0	0	2020-10-26	0	0	0	2020-10-26	0	1	0	0
438	0	30	3	4	1	0	2	3	0	0	0	0	0	0	1	1	1	4	2	3	2013-06-17	2013-07-19	4500	5040	2013-09-22	2	0	0	0	0	0	0	0	0	2020-10-26	0	0	2020-10-26	0	0	2020-10-26	0	0	0	2020-10-26	0	2	1	0
439	0	57	3	2	1	1	0	0	0	0	0	0	0	0	1	1	1	4	2	0	2013-06-26	2013-07-31	4500	5040	2013-10-31	2	0	0	0	0	0	0	0	0	2020-10-26	0	0	2020-10-26	0	0	2020-10-26	0	0	0	2020-10-26	0	0	1	0
445	1	48	3	3	1	0	3	3	1	0	1	0	0	0	0	1	0	0	0	3	2013-06-26	2013-08-01	4500	5000	2013-09-29	2	0	0	0	0	0	0	0	0	2017-06-01	0	1	2014-12-26	6	6	2014-12-26	1	1	1	2017-06-01	2	2	0	0
449	1	60	3	3	1	0	2	3	0	0	0	0	0	0	1	1	1	4	1	3	2013-07-02	2013-08-10	4500	5040	2013-09-30	2	0	0	0	0	0	0	0	0	2018-12-06	0	0	2018-12-06	0	0	2018-12-06	1	1	1	2018-12-06	2	2	0	0
450	0	53	3	4	1	1	0	0	0	0	1	1	0	0	1	1	1	4	1	1	2013-07-01	2013-08-10	4500	5040	2013-09-27	2	0	0	0	0	0	0	0	0	2020-05-29	0	0	2020-05-29	0	0	2020-05-29	1	1	2	2020-05-29	2	0	0	0
451	1	38	3	3	1	1	0	0	0	0	0	0	0	0	1	1	1	4	2	1	2013-08-11	2013-08-12	4500	5040	2013-10-24	2	0	0	0	0	0	0	0	0	2020-10-26	0	0	2020-10-26	0	0	2020-10-26	0	0	0	2020-10-26	0	0	0	0
453	0	63	3	3	1	1	0	0	0	0	1	1	0	0	1	1	1	1	1	0	2013-07-03	2013-08-15	4500	5040	2013-10-14	2	0	0	1	0	0	1	1	0	2020-10-26	0	0	2020-10-26	0	0	2020-10-26	0	0	0	2020-10-26	0	0	0	0
455	1	57	3	3	1	0	3	3	1	0	1	0	0	0	1	1	1	1	1	1	2013-07-02	2013-08-16	4500	5040	2013-10-18	2	0	0	0	0	0	0	0	0	2020-10-26	0	0	2013-07-03	0	0	2020-10-26	0	0	0	2020-10-26	0	2	0	0
458	0	53	3	2	1	0	1	2	0	0	0	0	0	0	1	1	1	4	2	1	2013-07-09	2013-08-15	4500	5040	2013-10-09	2	0	0	0	0	0	0	0	0	2020-10-26	0	0	2020-10-26	0	0	2020-10-26	0	0	0	2020-10-26	0	1	0	0
467	1	68	2	4	0	0	1	1	0	0	0	0	0	0	1	1	1	7	2	1	2013-07-17	2013-08-23	4500	5040	2013-10-15	2	0	0	0	0	0	0	0	0	2020-03-04	0	0	2020-03-04	0	0	2020-03-04	0	0	0	2020-03-04	1	1	0	0
473	0	51	3	3	1	0	2	3	0	0	1	0	0	1	1	1	1	1	1	1	2013-08-12	2013-09-18	4500	5040	2013-11-11	2	0	0	0	0	0	0	0	0	2020-10-26	0	0	2020-10-26	0	0	2020-10-26	0	0	0	2020-10-26	0	2	0	0
476	0	48	3	3	1	1	0	0	0	0	0	0	0	0	1	1	1	1	1	0	2013-08-14	2013-10-03	4500	5040	2013-11-21	2	0	0	0	0	0	0	0	0	2020-10-26	0	0	2020-10-26	0	0	2020-10-26	0	0	0	2020-10-26	0	0	0	0
491	0	62	3	4	1	0	3	4	1	0	1	0	0	0	1	1	1	4	1	1	2013-09-18	2013-11-05	4500	5040	2014-01-15	2	0	0	0	0	0	0	0	0	2020-10-26	0	0	2020-10-26	0	0	2020-10-26	0	0	0	2020-10-26	0	2	0	0
495	1	54	3	2	1	0	1	2	0	0	0	0	0	0	1	1	1	1	1	1	2013-09-16	2013-10-30	4500	5040	2013-12-25	2	0	0	0	0	0	0	0	0	2020-10-26	0	0	2020-10-26	0	0	2020-10-26	0	0	0	2020-10-26	0	1	0	0
509	0	57	3	3	1	0	3	3	1	0	0	0	0	0	1	1	1	3	1	1	2013-10-18	2013-11-30	4500	5040	2014-02-17	2	0	0	0	0	0	0	0	0	2020-10-26	0	0	2020-10-26	0	0	2020-10-26	0	0	0	2020-10-26	0	2	0	0
511	1	63	2	4	0	0	2	3	0	0	1	0	0	0	0	1	0	0	0	1	2013-09-27	2013-11-05	4600	4500	2014-01-17	1	1	0	0	0	0	0	1	0	2020-10-26	0	0	2020-10-26	0	0	2020-10-26	0	0	0	2020-10-26	0	2	0	0
516	1	70	3	3	1	0	3	3	1	0	0	0	0	0	0	1	0	0	0	1	2013-10-16	2013-11-22	4500	5040	2014-01-23	2	0	0	0	0	0	0	0	0	2020-10-26	0	0	2020-10-26	0	0	2020-10-26	0	0	0	2020-10-26	0	2	0	0
522	0	51	3	4	1	1	0	0	0	0	1	0	0	0	1	1	1	4	2	1	2013-10-22	2013-11-27	4500	5000	2014-02-08	2	0	0	0	0	0	0	0	0	2020-10-26	0	0	2020-10-26	0	0	2020-10-26	0	0	0	2020-10-26	0	0	0	0
523	1	33	3	4	1	0	2	3	0	0	1	0	0	0	1	1	1	1	1	1	2013-10-22	2013-11-22	4500	5000	2014-01-17	2	0	0	0	0	0	0	0	0	2020-10-26	0	0	2020-10-26	0	0	2020-10-26	0	0	0	2020-10-26	0	2	0	0
531	1	73	3	3	1	0	3	3	1	0	0	0	1	0	0	0	0	0	0	1	2013-10-28	2013-11-29	4500	5040	2014-01-22	1	0	0	0	0	0	0	0	0	2017-04-15	0	1	2015-05-21	2	2	2015-05-21	1	1	1	2017-04-15	2	2	0	0
533	1	59	3	3	1	0	2	3	0	0	1	0	1	0	0	0	0	0	0	1	2013-11-05	2013-12-07	4500	5000	2014-01-24	2	0	0	0	0	0	0	0	0	2018-09-13	0	1	2015-03-30	1+2	6	2015-03-30	1	1	1	2018-09-13	2	2	0	0
537	1	56	3	4	1	0	2	3	0	0	1	0	1	0	0	0	0	0	0	1	2013-11-09	2013-12-13	4500	5040	2014-02-11	2	0	0	0	0	0	0	0	0	2020-10-26	0	0	2020-10-26	0	0	2020-10-26	0	0	0	2020-10-26	0	2	0	0
544	1	54	3	4	1	1	0	0	0	0	0	0	0	0	0	0	0	0	0	0	2013-11-15	2013-12-19	4500	5000	2014-02-19	2	0	0	1	0	0	0	1	0	2020-10-26	0	0	2020-10-26	0	0	2020-10-26	0	0	0	2020-10-26	0	0	0	0
546	1	45	3	3	1	0	2	3	0	0	2	2	0	0	0	0	0	0	0	1	2013-11-21	2013-12-25	4500	5000	2014-02-25	2	0	0	0	0	0	0	0	0	2020-10-26	0	1	2015-01-08	1	1	2015-01-08	1	0	0	2020-10-26	0	2	0	0
549	0	62	2	3	0	0	1	2	0	0	0	1	0	0	0	0	0	0	0	1	2013-11-20	2013-12-31	4500	5000	2014-03-05	1	1	0	0	0	0	0	1	0	2017-03-22	0	1	2015-07-14	2	2	2015-07-14	1	1	1	2017-03-22	2	1	0	0
550	1	51	3	4	1	0	3	3	1	0	1	0	0	0	0	0	0	0	0	1	2013-11-20	2013-12-21	4500	5000	2014-02-18	2	0	0	0	0	0	0	0	0	2020-10-26	0	1	2014-11-26	1	1	2014-11-26	1	0	0	2020-10-26	0	2	0	0
552	1	43	3	3	1	0	3	3	1	0	1	0	0	0	0	0	0	0	0	1	2013-11-21	2013-12-25	4500	5000	2014-02-11	2	0	0	0	0	0	0	0	0	2020-10-26	0	0	2020-10-26	0	0	2020-10-26	0	0	0	2020-10-26	0	2	0	0
554	1	46	3	3	1	1	0	0	0	0	0	0	0	0	1	1	1	4	1	0	2013-11-27	2013-12-31	4500	5040	2014-02-26	2	0	0	0	0	0	0	0	0	2020-10-26	0	0	2020-10-26	0	0	2020-10-26	0	0	0	2020-10-26	0	0	1	0
555	0	62	2	3	0	1	0	0	0	0	0	0	0	0	0	0	0	0	0	1	2013-11-27	2014-01-07	4500	5040	2014-03-10	2	0	0	0	0	0	0	0	0	2020-10-26	0	0	2020-10-26	0	0	2020-10-26	0	0	0	2020-10-26	0	0	0	0
556	1	63	3	3	1	0	2	3	0	0	1	0	0	0	0	0	0	0	0	1	2013-12-16	2014-01-18	4500	5000	2014-03-20	2	0	0	0	0	0	0	0	0	2020-10-26	0	0	2020-10-26	0	0	2020-10-26	0	0	0	2020-10-26	0	2	0	0
558	1	59	3	3	1	1	0	0	0	0	0	0	0	0	0	0	0	0	0	1	2013-12-16	2014-01-18	4500	5000	2014-03-25	2	0	0	0	0	0	0	0	0	2020-10-26	0	0	2020-10-26	0	0	2020-10-26	0	0	0	2020-10-26	0	0	0	0
559	0	45	3	2	1	1	0	0	0	0	0	0	0	0	0	0	0	0	0	1	2013-12-10	2014-01-23	4500	5000	2014-03-26	2	0	0	0	0	0	0	0	0	2020-10-26	0	0	2020-10-26	0	0	2020-10-26	0	0	0	2020-10-26	0	0	1	1
561	0	56	3	3	1	1	0	0	0	0	1	0	0	0	0	0	0	0	0	1	2013-12-12	2014-01-20	4500	5040	2014-03-21	2	0	0	0	0	0	0	0	0	2020-10-26	0	0	2020-10-26	0	0	2020-10-26	0	0	0	2020-10-26	0	0	0	0
562	0	54	3	3	1	1	0	0	0	0	0	0	0	0	0	0	0	0	0	1	2013-12-16	2014-01-20	4500	5000	2014-03-13	2	0	0	0	0	0	0	0	0	2020-10-26	0	0	2020-10-26	0	0	2020-10-26	0	0	0	2020-10-26	0	0	0	0
564	0	45	3	3	1	0	3	3	1	0	0	0	0	0	0	0	0	0	0	1	2013-12-26	2014-01-28	4500	5000	2014-03-24	2	0	0	0	0	0	0	0	0	2020-10-26	0	0	2020-10-26	0	0	2020-10-26	0	0	0	2020-10-26	0	2	0	0
565	0	62	3	4	1	0	2	3	0	0	0	0	0	0	0	0	0	0	0	1	2013-12-19	2014-01-28	4500	5000	2014-03-27	2	0	0	0	0	0	0	0	0	2020-10-26	0	0	2020-10-26	0	0	2020-10-26	0	0	0	2020-10-26	0	2	0	0
567	1	74	3	4	1	0	1	2	0	0	0	0	1	0	0	0	0	0	0	1	2013-12-25	2014-01-29	4500	5000	2014-03-12	2	0	0	0	0	0	0	0	0	2020-10-26	0	0	2020-10-26	0	0	2020-10-26	0	0	0	2020-10-26	0	1	0	0
568	1	76	3	3	1	0	2	3	0	0	0	0	0	0	0	0	0	0	0	0	2013-12-24	2014-01-27	4500	5000	2014-03-20	2	0	0	0	0	0	0	0	0	2020-10-26	0	0	2020-10-26	0	0	2020-10-26	0	0	0	2020-10-26	0	2	0	0
569	1	64	3	3	1	0	3	3	1	0	2	2	0	0	0	0	0	0	0	1	2013-12-26	2014-01-28	4500	5040	2014-03-31	2	0	0	0	0	0	0	0	0	2020-03-05	0	0	2020-03-05	0	0	2020-03-05	0	0	0	2020-03-05	1	2	0	0
570	1	62	2	3	0	0	3	0	1	0	0	0	0	0	0	0	0	0	0	1	2013-12-25	2014-01-28	4500	5000	2014-03-28	2	0	0	0	0	0	0	0	0	2020-10-26	0	0	2020-10-26	0	0	2020-10-26	0	0	0	2020-10-26	0	0	0	0
571	1	58	3	3	1	1	0	0	0	0	0	0	0	0	0	0	0	0	0	1	2013-12-30	2014-02-07	4500	5040	2014-04-11	2	0	0	0	0	0	1	1	0	2020-10-26	0	1	2016-03-16	2	2	2016-03-16	1	0	0	2020-10-26	0	0	0	0
572	1	69	3	2	1	0	2	3	0	0	1	1	1	1	0	0	0	0	0	1	2013-12-30	2014-02-25	4500	5040	2014-04-09	2	0	0	0	0	0	0	0	0	2016-07-25	0	1	2015-08-20	5	5	2015-08-20	1	1	1	2016-07-25	2	2	0	0
573	0	63	3	4	1	0	1	2	0	0	1	0	0	0	0	0	0	0	0	0	2013-12-30	2014-02-11	4500	5040	2014-04-16	1	1	0	0	0	0	0	1	0	2020-10-26	0	0	2020-10-26	0	0	2020-10-26	0	0	0	2020-10-26	0	1	1	1
574	1	37	2	4	0	0	2	4	0	0	0	0	0	0	0	0	0	0	0	1	2014-01-03	2014-02-13	4500	5040	2014-04-26	1	0	0	0	0	0	0	0	0	2020-10-26	0	0	2020-10-26	0	0	2020-10-26	0	0	0	2020-10-26	0	2	0	0
575	1	31	2	3	0	0	2	3	0	0	1	1	0	0	1	0	1	4	1	0	2014-01-06	2014-02-13	4500	5040	2014-04-10	2	0	0	0	0	0	0	0	0	2020-10-26	0	0	2020-10-26	0	0	2020-10-26	0	0	0	2020-10-26	0	2	0	0
577	0	29	2	4	0	1	0	0	0	0	0	0	0	0	0	0	0	0	0	0	2014-01-06	2014-02-12	4500	5040	2014-04-11	2	0	0	0	0	0	0	0	0	2020-10-26	0	0	2020-10-26	0	0	2020-10-26	0	0	0	2020-10-26	0	0	0	0
578	0	62	3	4	1	0	2	3	0	0	0	0	0	0	0	0	0	0	0	1	2014-01-06	2014-02-14	4500	5040	2014-04-17	2	0	0	0	0	0	0	0	0	2020-10-26	0	0	2020-10-26	0	0	2020-10-26	0	0	0	2020-10-26	0	2	1	1
581	1	58	3	4	1	0	2	3	0	0	1	0	0	0	0	0	0	0	0	1	2014-01-10	2014-02-22	4500	5040	2014-04-30	2	0	0	0	0	0	0	0	0	2020-10-26	0	0	2020-10-26	0	0	2020-10-26	0	0	0	2020-10-26	0	2	0	0
582	0	49	3	3	1	0	1	2	0	0	0	0	0	0	0	0	0	0	0	1	2014-01-10	2014-02-18	4500	5040	2014-04-15	2	0	0	0	0	0	0	0	0	2020-10-26	0	0	2020-10-26	0	0	2020-10-26	0	0	0	2020-10-26	0	1	1	1
583	1	40	3	3	1	0	2	3	0	0	0	0	0	0	0	0	0	0	0	1	2014-01-10	2014-01-20	4500	5040	2014-04-16	2	0	0	0	0	0	0	0	0	2020-10-26	0	0	2020-10-26	0	0	2020-10-26	0	0	0	2020-10-26	0	2	0	0
584	0	57	3	4	1	0	3	2	1	0	0	0	0	1	0	0	0	0	0	1	2014-01-15	2014-02-21	4500	5040	2014-04-26	2	0	0	0	0	0	0	0	0	2020-10-26	0	0	2020-10-26	0	0	2020-10-26	0	0	0	2020-10-26	0	1	0	0
585	1	60	3	3	1	0	1	2	0	0	2	2	0	0	0	0	0	0	0	1	2014-01-14	2014-02-20	4500	5040	2014-04-10	2	0	0	0	0	0	0	0	0	2020-10-26	0	0	2020-10-26	0	0	2020-10-26	0	0	0	2020-10-26	0	1	0	0
586	1	78	3	3	1	0	2	3	0	0	0	0	0	0	0	0	0	0	0	1	2014-01-21	2014-03-12	4500	5040	2014-05-12	2	0	0	0	0	0	0	0	0	2020-10-26	0	0	2020-10-26	0	0	2020-10-26	0	0	0	2020-10-26	0	2	0	0
589	0	62	3	3	1	1	0	0	0	0	1	0	0	0	0	0	0	0	0	1	2014-01-24	2014-03-01	4500	5040	2014-05-07	2	0	0	0	0	0	0	0	0	2018-08-23	0	0	2018-08-23	0	0	2018-08-23	0	0	0	2018-08-23	1	0	0	0
591	1	62	3	3	1	0	1	1	0	0	1	0	0	0	0	0	0	0	0	1	2014-01-25	2014-03-01	4500	5040	2014-04-30	2	0	0	0	0	0	0	0	0	2020-10-26	0	0	2020-10-26	0	0	2020-10-26	0	0	0	2020-10-26	0	1	0	0
592	1	42	3	3	1	1	0	0	0	0	2	2	0	0	0	0	0	0	0	1	2014-01-24	2014-03-07	4500	5040	2014-04-25	2	0	0	0	0	0	0	0	0	2020-10-26	0	0	2020-10-26	0	0	2020-10-26	0	0	0	2020-10-26	0	0	0	0
593	1	52	3	2	1	0	1	2	0	0	0	0	0	0	0	0	0	0	0	1	2014-01-27	2014-03-07	4500	5040	2014-05-09	2	0	0	0	0	0	0	0	0	2020-10-26	0	0	2020-10-26	0	0	2020-10-26	0	0	0	2020-10-26	0	1	0	0
595	1	32	3	3	1	0	4	3	1	1	1	1	1	1	0	0	0	0	0	3	2014-02-03	2014-03-11	4500	5040	2014-05-14	4	0	0	0	0	0	0	0	0	2017-05-19	0	1	2014-05-06	1	1	2014-05-06	1	1	1	2017-05-19	2	2	0	0
596	1	60	3	2	1	0	1	1	0	0	2	2	0	0	0	0	0	0	0	1	2014-02-10	2014-03-14	4500	5040	2014-05-21	2	0	0	0	0	0	0	0	0	2020-10-26	0	0	2020-10-26	0	0	2020-10-26	0	0	0	2020-10-26	0	1	0	0
597	1	32	3	4	1	0	3	3	1	0	1	0	0	0	0	0	0	0	0	1	2014-02-10	2014-03-20	4500	5040	2014-05-27	2	0	0	0	0	0	0	0	0	2017-09-01	0	1	2015-07-06	1；2	6	2015-07-06	1	1	1	2017-09-01	2	2	0	0
599	1	43	3	3	1	0	4	4	2	1	0	0	0	0	1	1	1	4	2	5	2014-02-18	2014-04-01	4500	5040	2014-05-27	2	0	0	0	0	0	0	0	1	2015-02-10	1	1	2014-08-05	3；2+5；	6	2014-08-05	1	1	1	2017-10-18	2	2	0	0
600	1	57	3	3	1	0	1	1	0	0	0	0	0	0	0	0	0	0	0	1	2014-02-02	2014-03-26	4500	5040	2014-05-23	2	0	0	0	0	0	0	0	0	2020-10-26	0	0	2020-10-26	0	0	2020-10-26	0	0	0	2020-10-26	0	1	0	0
601	1	44	3	4	1	1	0	0	0	0	0	0	0	0	0	0	0	0	0	1	2014-03-03	2014-04-08	4500	5040	2014-06-05	2	0	1	0	0	0	0	1	0	2020-10-26	0	0	2020-10-26	0	0	2020-10-26	0	0	0	2020-10-26	0	0	0	0
602	0	49	3	3	1	0	1	1	0	0	1	0	0	0	0	0	0	0	0	1	2014-02-25	2014-03-29	4500	5040	2014-05-23	2	0	0	0	0	0	0	0	0	2020-10-26	0	0	2020-10-26	0	0	2020-10-26	0	0	0	2020-10-26	0	1	0	0
604	0	64	3	3	1	0	2	3	0	0	0	0	0	0	0	0	0	0	0	1	2014-02-25	2014-03-29	4500	5040	2014-05-29	2	0	0	0	0	0	0	0	0	2019-12-10	0	0	2019-12-10	0	0	2019-12-10	0	0	0	2019-12-10	1	2	0	0
605	1	67	3	4	1	0	1	2	0	0	1	0	0	0	0	0	0	0	0	0	2014-02-26	2014-04-04	4500	5040	2014-06-10	1	1	0	0	0	0	0	1	0	2020-10-26	0	0	2020-10-26	0	0	2020-10-26	0	0	0	2020-10-26	0	1	0	0
606	0	43	3	4	1	0	1	2	0	0	0	0	0	0	0	0	0	0	0	0	2014-03-03	2014-04-11	4500	5040	2014-06-18	1	0	0	0	0	0	0	0	0	2020-10-26	0	0	2020-10-26	0	0	2020-10-26	0	0	0	2020-10-26	0	1	0	0
607	0	69	3	3	1	0	1	2	0	0	0	0	0	0	0	0	0	0	0	0	2014-03-03	2014-04-04	4500	5040	2014-06-03	2	0	0	0	0	0	0	0	0	2020-10-26	0	0	2020-10-26	0	0	2020-10-26	0	0	0	2020-10-26	0	1	0	0
608	1	44	3	2	1	0	2	3	0	0	0	0	0	0	0	0	0	0	0	1	2014-03-03	2014-04-04	4500	5040	2014-05-28	2	0	0	0	0	0	0	0	0	2020-10-26	0	0	2020-10-26	0	0	2020-10-26	0	0	0	2020-10-26	0	2	0	0
609	0	64	3	4	1	0	2	3	0	0	0	0	0	0	0	0	0	0	0	1	2014-04-04	2014-04-04	4500	5040	2014-05-30	2	0	0	0	0	0	0	0	0	2020-10-26	0	0	2020-10-26	0	0	2020-10-26	0	0	0	2020-10-26	0	2	0	0
610	0	50	3	3	1	0	1	1	0	0	0	0	0	0	0	0	0	0	0	1	2014-03-06	2014-04-10	4500	5040	2014-06-05	2	0	0	0	0	0	0	0	0	2020-10-26	0	1	2015-06-19	2	2	2015-06-19	1	0	0	2020-10-26	0	1	0	0
611	1	60	3	3	1	0	3	3	1	0	0	0	0	0	0	0	0	0	0	0	2014-03-06	2014-04-10	4500	5040	2014-06-11	1	0	0	0	1	0	0	1	0	2016-11-01	0	1	2016-04-01	1+2	6	2016-04-01	1	1	1	2016-11-01	2	2	0	0
618	0	47	2	3	0	1	0	0	0	0	0	0	0	0	0	0	0	0	0	1	2014-03-13	2014-04-19	4500	5040	2014-06-23	2	0	0	0	0	0	0	0	0	2020-10-26	0	0	2020-10-26	0	0	2020-10-26	0	0	0	2020-10-26	0	0	1	1
620	1	66	3	4	1	0	1	2	0	0	0	0	0	0	0	0	0	0	0	1	2014-03-20	2014-04-25	4500	5040	2014-06-25	2	0	0	0	0	0	0	0	0	2020-10-26	0	0	2020-10-26	0	0	2020-10-26	0	0	0	2020-10-26	0	1	0	0
623	0	60	3	4	1	0	1	2	0	0	0	0	1	0	0	0	0	0	0	1	2014-03-18	2014-04-28	4500	5040	2014-07-03	2	0	0	0	0	0	0	0	0	2020-10-26	0	0	2020-10-26	0	0	2020-10-26	0	0	0	2020-10-26	0	1	0	0
625	1	58	2	3	0	0	3	3	1	0	1	0	0	0	0	0	0	0	0	1	2014-03-25	2014-05-08	4500	5040	2014-07-11	2	0	0	0	0	0	0	0	0	2020-10-26	0	1	2015-11-13	2	2	2015-11-13	1	0	0	2020-10-26	0	2	0	0
629	0	58	3	3	1	1	0	0	0	0	0	0	0	0	0	0	0	0	0	0	2014-04-01	2014-05-09	4500	5040	2014-07-09	2	0	0	0	0	0	0	0	0	2020-10-26	0	0	2020-10-26	0	0	2020-10-26	0	0	0	2020-10-26	0	0	0	0
630	1	63	3	4	1	0	1	2	0	0	1	0	0	0	0	0	0	0	0	1	2014-03-31	2014-05-17	4500	5040	2014-09-24	2	0	0	0	0	0	0	0	0	2020-10-26	0	0	2020-10-26	0	0	2020-10-26	0	0	0	2020-10-26	0	1	0	0
633	1	75	3	3	1	0	1	2	0	0	0	0	0	0	0	0	0	0	0	1	2014-04-10	2014-05-20	4500	5040	2014-08-14	2	0	0	0	0	0	0	0	0	2020-10-26	0	0	2020-10-26	0	0	2020-10-26	0	0	0	2020-10-26	0	1	0	0
634	1	66	3	3	1	0	2	3	0	0	0	0	0	0	0	0	0	0	0	1	2014-04-11	2014-05-17	4500	5040	2014-07-15	2	0	0	0	1	0	0	1	0	2020-10-26	0	0	2020-10-26	0	0	2020-10-26	0	0	0	2020-10-26	0	2	0	0
635	1	75	3	4	1	0	1	2	0	0	0	0	0	0	1	0	1	2	NA	1	2014-04-11	2014-05-16	4500	5040	2014-07-08	2	0	0	0	0	0	0	0	0	2020-10-26	0	0	2020-10-26	0	0	2020-10-26	0	0	0	2020-10-26	0	1	0	0
636	1	61	3	3	1	0	2	3	0	0	1	1	0	0	0	0	0	0	0	0	2014-04-15	2014-05-26	4500	5040	2014-08-28	2	0	0	0	0	0	0	0	0	2015-10-28	0	1	2015-05-01	1+2	6	2015-05-01	1	1	1	2015-10-28	2	2	0	0
637	0	48	3	3	1	0	3	0	1	0	0	0	0	0	0	0	0	0	0	1	2014-04-11	2014-05-16	4500	5040	2014-07-14	2	0	0	0	0	0	0	0	0	2020-10-26	0	0	2020-10-26	0	0	2020-10-26	0	0	0	2020-10-26	0	0	0	0
641	1	72	3	4	1	0	2	3	0	0	1	0	1	0	0	0	0	0	0	1	2013-12-09	2014-01-11	4500	5000	2014-03-14	2	0	0	0	0	0	0	0	0	2020-10-26	0	0	2020-10-26	0	0	2020-10-26	0	0	0	2020-10-26	0	2	0	0
642	0	36	3	4	1	0	3	3	1	0	0	0	0	0	0	0	0	0	0	1	2013-12-09	2014-01-18	4500	5000	2014-03-12	2	0	0	0	0	0	0	0	0	2017-12-07	0	1	2017-02-05	6	6	2017-02-05	1	1	1	2017-12-07	2	2	0	0
648	1	64	2	4	0	0	1	2	0	0	0	0	0	0	0	0	0	0	0	1	2014-03-17	2014-04-22	4500	5040	2014-06-24	2	0	0	0	0	0	0	0	0	2020-10-26	0	0	2020-10-26	0	0	2020-10-26	0	0	0	2020-10-26	0	1	0	0
655	1	49	3	3	1	1	0	0	0	0	0	0	0	0	0	0	0	0	0	1	2014-04-18	2014-05-26	4500	5040	2014-08-02	2	0	0	0	1	0	0	1	0	2020-10-26	0	0	2020-10-26	0	0	2020-10-26	0	0	0	2020-10-26	0	0	0	0
657	1	40	3	3	1	0	2	3	0	0	2	2	0	0	0	0	0	0	0	5	2014-04-23	2014-06-05	4500	5040	2014-08-06	2	0	0	0	0	0	0	0	0	2020-10-26	0	1	2015-03-19	1+2	6	2015-03-19	1	0	0	2020-10-26	0	2	0	0
660	1	57	3	3	1	1	0	0	0	0	0	0	0	0	0	0	0	0	0	1	2014-04-23	2014-05-31	4500	5040	2014-08-08	2	0	1	0	0	0	0	1	0	2020-10-26	0	0	2020-10-26	0	0	2020-10-26	0	0	0	2020-10-26	0	0	0	0
663	1	69	3	3	1	0	2	3	0	0	0	1	0	0	0	0	0	0	0	1	2014-05-05	2014-06-17	4500	5040	2014-08-28	2	0	0	0	0	0	0	0	0	2020-10-26	0	0	2020-10-26	0	0	2020-10-26	0	0	0	2020-10-26	0	2	0	0
665	0	57	3	3	1	0	1	2	0	0	2	2	0	0	0	0	0	0	0	1	2014-05-05	2014-06-17	4500	5040	2014-08-15	2	0	0	0	0	0	0	0	0	2020-03-09	0	0	2020-03-09	0	0	2020-03-09	0	0	0	2020-03-09	1	1	0	0
667	0	60	2	4	0	0	1	2	0	0	0	0	0	0	0	0	0	0	0	1	2014-05-05	2014-06-11	4500	5040	2014-08-14	2	0	0	0	0	0	0	0	0	2018-04-07	0	1	2015-03-14	3	3	2015-03-14	1	1	1	2018-04-07	2	1	0	0
668	1	61	3	3	1	0	1	1	0	0	1	0	0	0	0	0	0	0	0	1	2014-05-12	2014-06-17	4500	5040	2014-08-20	2	0	0	0	0	0	0	0	0	2020-10-26	0	0	2020-10-26	0	0	2020-10-26	0	0	0	2020-10-26	0	1	0	0
669	1	56	3	3	1	0	1	2	0	0	1	0	0	1	0	0	0	0	0	1	2014-05-12	2014-06-17	4500	5040	2014-08-05	2	0	0	0	0	0	0	0	0	2020-10-26	0	0	2020-10-26	0	0	2020-10-26	0	0	0	2020-10-26	0	1	0	0
672	0	57	3	3	1	0	3	2	1	0	1	0	0	0	0	0	0	0	0	7	2014-05-12	2014-06-16	4500	5040	2014-08-20	1	1	0	0	0	0	0	1	1	2019-10-12	术区、骶前	1	2019-10-12	7	7	2019-10-12	1	0	0	2020-10-26	0	1	0	0
675	0	67	3	3	1	0	2	3	0	0	1	1	0	0	0	0	0	0	0	1	2014-05-19	2014-06-24	4500	5040	2014-09-03	2	0	0	0	0	0	0	0	0	2020-10-26	0	1	2019-04-23	3	3	2019-04-23	1	0	0	2020-10-26	0	2	0	0
676	0	45	3	4	1	0	1	2	0	0	0	0	0	0	0	0	0	0	0	1	2014-05-19	2014-06-24	4500	5040	2014-08-27	2	0	0	0	0	0	0	0	0	2020-10-26	0	0	2020-10-26	0	0	2020-10-26	0	0	0	2020-10-26	0	1	1	1
678	1	31	3	3	1	0	2	3	0	0	1	0	1	0	0	0	0	0	0	1	2014-05-21	2014-06-28	4500	5040	2014-08-29	2	0	0	0	0	0	0	0	0	2019-12-30	0	0	2019-12-30	0	0	2019-12-30	0	0	0	2019-12-30	1	2	0	0
679	1	66	3	3	1	0	1	2	0	0	1	1	0	0	0	0	0	0	0	1	2014-05-25	2014-07-03	4500	5040	2014-08-28	2	0	0	0	0	0	0	0	0	2020-10-26	0	0	2020-10-26	0	0	2020-10-26	0	0	0	2020-10-26	0	1	0	0
680	1	38	3	3	1	0	3	2	1	0	1	0	0	0	0	0	0	0	0	1	2014-05-22	2014-07-01	4500	5040	2014-09-10	2	0	0	0	1	0	0	1	0	2019-04-28	0	1	2016-10-06	8	8	2016-10-06	1	1	1	2019-04-28	2	1	0	0
681	1	61	3	3	1	1	0	0	0	0	0	0	0	0	0	0	0	0	0	1	2014-05-27	2014-07-04	4500	5040	2014-09-11	2	0	0	0	0	0	0	0	0	2020-10-26	0	0	2020-10-26	0	0	2020-10-26	0	0	0	2020-10-26	0	0	0	0
682	1	55	3	4	1	1	0	0	0	0	1	0	0	0	0	0	0	0	0	1	2014-05-28	2014-07-03	4500	5040	2014-09-11	2	0	0	1	0	0	0	1	0	2020-10-26	0	0	2020-10-26	0	0	2020-10-26	0	0	0	2020-10-26	0	0	0	0
683	0	66	3	4	1	1	0	0	0	0	1	0	0	0	0	0	0	0	0	1	2014-05-28	2014-07-02	4500	5040	2014-09-04	2	0	0	0	0	0	0	0	0	2020-10-26	0	0	2020-10-26	0	0	2020-10-26	0	0	0	2020-10-26	0	0	0	0
685	0	51	3	2	1	0	1	1	0	0	0	0	0	0	0	0	0	0	0	1	2014-06-04	2014-07-08	4500	5040	2014-09-12	2	0	0	0	0	0	0	0	0	2020-10-26	0	0	2020-10-26	0	0	2020-10-26	0	0	0	2020-10-26	0	1	0	0
687	1	70	3	3	1	0	3	3	1	0	1	0	0	0	0	0	0	0	0	1	2014-06-11	2014-07-22	4500	5040	2014-09-29	2	0	0	0	0	0	0	0	0	2017-07-04	0	1	2016-05-11	5	5	2016-05-11	1	1	1	2017-07-04	2	2	0	0
688	0	53	3	3	1	0	2	3	0	0	0	0	0	0	0	0	0	0	0	1	2014-06-10	2014-07-18	4500	5040	2014-09-18	2	0	0	0	0	0	0	0	0	2019-05-18	0	0	2019-05-18	0	0	2019-05-18	0	0	0	2019-05-18	1	2	0	0
693	1	63	3	3	1	0	2	3	0	0	2	2	1	0	0	0	0	0	0	1	2014-06-10	2014-07-15	4500	5040	2014-10-09	2	0	0	0	0	0	0	0	0	2020-10-26	0	0	2020-10-26	0	0	2020-10-26	0	0	0	2020-10-26	0	2	0	0
695	0	70	3	3	1	0	2	3	0	0	0	0	0	0	0	0	0	0	0	0	2014-06-13	2014-07-22	4500	5040	2014-10-27	2	0	0	0	0	0	0	0	0	2015-12-05	0	0	2015-12-05	0	0	2015-12-05	1	1	4	2015-12-05	2	2	0	0
696	1	45	3	4	1	0	1	1	0	0	0	0	0	0	0	0	0	0	0	1	2014-06-15	2014-07-18	4500	5040	2014-09-11	2	0	0	0	0	0	0	0	0	2020-10-26	0	0	2020-10-26	0	0	2020-10-26	0	0	0	2020-10-26	0	1	0	0
697	1	51	3	3	1	0	2	3	0	0	0	0	0	0	0	0	0	0	0	1	2014-06-17	2014-07-19	4500	5040	2014-09-18	2	0	0	0	0	0	0	0	0	2020-10-26	0	0	2020-10-26	0	0	2020-10-26	0	0	0	2020-10-26	0	2	0	0
698	1	69	3	4	1	0	2	3	0	0	1	0	0	0	0	0	0	0	0	1	2014-06-17	2014-07-19	4500	5040	2014-09-27	1	0	0	0	0	0	0	0	0	2019-01-01	0	1	2016-08-16	1+9；3；2	6	2016-08-16	1	1	0	2019-01-01	2	2	0	0
699	1	84	3	4	1	0	3	3	1	0	0	0	0	0	0	0	0	0	0	1	2014-06-18	2014-07-23	4500	5040	2014-09-30	2	0	0	0	0	0	0	0	0	2020-10-26	0	0	2020-10-26	0	0	2020-10-26	0	0	0	2020-10-26	0	2	0	0
702	1	70	3	3	1	0	3	3	2	0	0	0	0	0	0	0	0	0	0	1	2014-06-24	2014-07-26	4500	5040	2014-09-22	2	0	0	0	0	0	0	0	0	2020-10-26	0	0	2020-10-26	0	0	2020-10-26	0	0	0	2020-10-26	0	2	0	0
703	1	62	3	3	1	0	3	3	1	0	1	0	1	0	0	0	0	0	0	1	2014-06-24	2014-07-18	4500	5040	2014-09-09	2	0	0	0	0	0	0	0	0	2020-10-26	0	1	2019-11-07	1	1	2019-11-07	1	0	0	2020-10-26	0	2	0	0
706	1	48	3	4	1	0	1	1	0	0	0	0	0	0	0	0	0	0	0	1	2014-06-25	2014-08-01	4500	5040	2014-10-09	2	0	0	0	0	0	0	0	0	2020-10-26	0	0	2020-10-26	0	0	2020-10-26	0	0	0	2020-10-26	0	1	0	0
708	1	52	3	4	1	0	2	3	0	0	1	0	0	0	0	0	0	0	0	1	2014-06-26	2014-08-02	4500	5040	2014-10-22	2	0	0	0	0	0	0	0	0	2019-10-15	0	1	2018-06-22	6	6	2018-06-22	1	1	1	2019-10-15	2	2	0	0
711	0	81	3	4	1	0	3	3	2	0	1	0	0	0	0	0	0	0	0	1	2014-06-30	2014-08-01	4500	5040	2014-10-14	2	0	0	1	0	0	0	1	0	2020-01-01	0	1	2017-09-15	9；3	6	2017-09-15	1	1	1	2020-01-01	2	2	0	0
712	1	36	3	4	1	0	2	4	0	0	1	1	0	0	0	0	0	0	0	3	2014-06-30	2014-08-01	4500	NA	2014-10-16	2	0	0	0	0	0	0	0	0	2018-09-15	0	1	2016-05-19	1	1	2016-05-19	1	1	1	2018-09-15	2	2	0	0
713	1	71	3	3	1	0	1	2	0	0	0	0	1	0	0	0	0	0	0	1	2014-06-30	2014-08-01	4500	5040	2014-10-09	2	0	0	0	0	0	0	0	1	2016-02-14	4	0	2020-10-26	0	0	2016-02-14	1	0	0	2020-10-26	0	1	0	0
715	1	61	3	3	1	1	0	0	0	0	0	0	0	0	0	0	0	0	0	1	2014-07-01	2014-08-02	4500	5040	2014-09-29	2	0	0	0	0	0	0	0	0	2020-10-26	0	0	2020-10-26	0	0	2020-10-26	0	0	0	2020-10-26	0	0	0	0
716	0	50	3	4	1	0	2	3	0	0	1	0	0	0	0	0	0	0	0	1	2014-06-30	2014-08-13	4500	NA	2014-10-23	2	0	0	0	0	0	0	0	0	2018-05-15	0	1	2015-08-04	1、2	6	2015-08-04	1	1	1	2018-05-15	2	2	0	0
719	1	69	3	4	1	0	1	1	0	0	0	0	0	0	0	0	0	0	0	1	2014-07-03	2014-08-06	4500	5000	2014-10-11	2	0	0	0	0	0	0	0	0	2020-10-26	0	0	2020-10-26	0	0	2020-10-26	0	0	0	2020-10-26	0	1	0	0
720	1	57	3	4	1	0	3	3	1	0	1	0	1	0	0	0	0	0	0	1	2014-07-08	2014-08-09	4500	NA	2014-10-10	2	0	0	1	0	0	1	1	0	2019-09-11	0	1	2016-03-07	2；3	6	2016-03-07	1	1	0	2019-09-11	2	2	0	0
722	1	71	3	4	1	0	1	2	0	0	0	0	0	0	0	0	0	0	0	1	2014-07-08	2014-08-09	4500	5000	2014-09-11	2	0	0	1	1	0	0	1	0	2020-10-26	0	0	2020-10-26	0	0	2020-10-26	0	0	0	2020-10-26	0	1	0	0
726	1	60	3	4	1	1	0	0	0	0	0	0	0	0	0	0	0	0	0	1	2014-07-17	2014-08-20	4500	5000	2014-10-23	2	0	0	0	0	0	0	0	0	2020-10-26	0	0	2020-10-26	0	0	2020-10-26	0	0	0	2020-10-26	0	0	0	0
728	0	34	3	4	1	0	3	2	1	0	0	0	0	0	0	0	0	0	0	1	2014-07-28	2014-09-06	4500	5000	2014-11-05	2	0	0	0	0	0	0	0	1	2016-06-13	1	0	2020-10-26	0	0	2016-06-13	1	0	0	2020-10-26	0	1	0	0
731	0	49	3	4	1	0	1	2	0	0	2	2	0	0	0	0	0	0	0	1	2014-07-28	2014-09-02	4500	5000	2014-11-04	2	0	0	0	0	0	0	0	0	2020-10-26	0	0	2020-10-26	0	0	2020-10-26	0	0	0	2020-10-26	0	1	0	0
732	1	49	3	4	1	0	1	2	0	0	0	0	0	0	0	0	0	0	0	1	2014-07-29	2014-09-04	4500	5000	2014-11-05	2	0	0	0	0	0	0	0	0	2020-10-26	0	0	2020-10-26	0	0	2020-10-26	0	0	0	2020-10-26	0	1	0	0
733	1	63	3	3	1	0	2	3	0	0	1	0	1	0	0	0	0	0	0	1	2014-08-04	2014-09-05	4500	5000	2014-10-31	2	0	0	1	0	0	0	1	0	2020-10-26	0	0	2020-10-26	0	0	2020-10-26	0	0	0	2020-10-26	0	2	0	0
734	1	59	3	4	1	0	3	3	2	0	1	0	0	0	0	0	0	0	0	1	2014-08-04	2014-09-12	4500	5000	2014-11-12	2	0	0	0	0	0	0	0	0	2020-10-26	0	0	2020-10-26	0	0	2020-10-26	0	0	0	2020-10-26	0	2	0	0
736	0	36	3	4	1	0	3	4	1	0	0	0	0	0	0	0	0	0	0	7	2014-08-11	2014-09-20	4500	5000	2014-11-20	2	0	0	0	0	0	0	0	0	2020-10-26	0	0	2020-10-26	0	0	2020-10-26	0	0	0	2020-10-26	0	2	0	0
737	0	59	3	4	1	0	2	3	0	0	0	0	0	0	0	0	0	0	0	1	2014-08-12	2014-09-20	4500	5000	2014-11-27	2	0	0	0	0	0	0	0	0	2017-04-15	0	1	2015-07-20	1	1	2015-07-20	1	1	1	2017-04-15	2	2	0	0
739	0	67	3	3	1	0	1	2	0	0	1	0	0	0	0	0	0	0	0	1	2014-08-14	2014-09-29	4500	5000	2014-12-11	2	0	0	0	0	0	0	0	0	2018-12-16	0	0	2018-12-16	0	0	2018-12-16	1	1	1	2018-12-16	2	1	1	0
740	1	74	3	3	1	1	0	0	0	0	0	0	0	0	0	0	0	0	0	1	2014-08-18	2014-09-20	4500	5000	2014-11-26	2	0	0	0	0	0	0	0	0	2020-10-26	0	0	2020-10-26	0	0	2020-10-26	0	0	0	2020-10-26	0	0	0	0
741	0	57	3	4	1	0	1	2	0	0	0	0	0	0	0	0	0	0	0	0	2014-08-14	2014-09-24	4500	5000	2014-11-26	2	0	0	0	0	0	0	0	0	2020-10-26	0	0	2020-10-26	0	0	2020-10-26	0	0	0	2020-10-26	0	1	0	0
742	0	56	3	3	1	0	1	1	0	0	2	2	0	0	0	0	0	0	0	1	2014-08-15	2014-09-24	4500	5000	2014-11-27	2	0	0	0	0	0	1	1	0	2020-10-26	0	0	2020-10-26	0	0	2020-10-26	0	0	0	2020-10-26	0	1	0	0
743	0	49	3	3	1	0	1	1	0	0	0	0	0	0	0	0	0	0	0	1	2014-08-18	2014-09-30	4500	5000	2014-11-21	2	0	0	0	0	0	0	0	0	2020-10-26	0	0	2020-10-26	0	0	2020-10-26	0	0	0	2020-10-26	0	1	0	0
747	1	49	3	4	1	0	4	3	1	1	0	0	0	0	0	0	0	0	0	5	2014-08-21	2014-09-30	4500	5000	2014-12-11	2	0	0	0	0	0	0	0	0	2020-10-26	0	1	2014-11-26	5	5	2014-11-26	1	0	0	2020-10-26	0	2	0	0
748	0	66	3	4	1	0	3	3	2	0	1	0	0	0	0	0	0	0	0	0	2014-08-26	2014-09-30	4500	5000	2014-11-27	2	0	0	0	0	0	0	0	0	2020-10-26	0	0	2020-10-26	0	0	2020-10-26	0	0	0	2020-10-26	0	2	0	0
751	0	45	3	4	1	0	4	3	2	1	1	0	1	0	0	0	0	0	0	0	2014-09-04	2014-10-21	4500	5000	2015-01-12	3	0	0	0	0	0	0	0	0	2015-12-06	0	1	2015-04-08	5	5	2015-04-08	1	1	1	2015-12-06	2	2	1	0
754	1	73	3	3	1	0	3	3	1	0	1	0	0	0	0	0	0	0	0	0	2014-09-10	2014-10-17	4500	5000	2014-12-18	2	0	0	0	0	0	1	1	0	2020-10-26	0	0	2020-10-26	0	0	2020-10-26	0	0	0	2020-10-26	0	2	0	0
755	1	51	3	3	1	0	3	3	1	0	1	0	0	0	0	0	0	0	0	4	2014-09-10	2014-10-17	4500	5000	2014-12-15	2	0	0	0	0	0	0	0	0	2019-09-25	0	0	2019-09-25	0	0	2019-09-25	0	0	0	2019-09-25	1	2	0	0
757	0	46	3	3	1	1	0	0	0	0	0	0	0	0	0	0	0	0	0	0	2014-09-10	2014-10-22	4500	5000	2015-01-12	1	0	0	0	0	0	0	0	0	2020-10-26	0	0	2020-10-26	0	0	2020-10-26	0	0	0	2020-10-26	0	0	0	0
758	1	71	3	4	1	0	3	2	1	0	0	0	0	0	0	0	0	0	0	1	2014-09-10	2014-10-22	4500	5000	2014-12-25	2	0	0	0	0	0	0	0	0	2020-10-26	0	0	2020-10-26	0	0	2020-10-26	0	0	0	2020-10-26	0	1	0	0
759	0	47	3	4	1	0	2	3	0	0	2	2	0	0	0	0	0	0	0	1	2014-09-10	2014-10-17	4500	5000	2014-12-26	2	0	0	0	0	0	0	0	0	2020-10-26	0	0	2020-10-26	0	0	2020-10-26	0	0	0	2020-10-26	0	2	0	0
760	1	52	3	4	1	0	3	4	1	0	1	0	0	0	0	0	0	0	0	1	2014-09-11	2014-10-23	4500	5000	2014-12-25	2	0	0	0	0	0	0	0	0	2020-10-26	0	0	2020-10-26	0	0	2020-10-26	0	0	0	2020-10-26	0	2	0	0
762	1	68	3	4	1	0	1	2	0	0	1	0	0	0	0	0	0	0	0	1	2014-09-18	2014-10-23	4500	5000	2014-12-25	2	0	0	0	0	0	0	0	0	2020-10-26	0	0	2020-10-26	0	0	2020-10-26	0	0	0	2020-10-26	0	1	0	0
763	1	47	3	4	1	0	1	2	0	0	2	2	0	0	0	0	0	0	0	1	2014-09-17	2014-10-29	4500	5000	2015-01-06	2	0	0	0	0	0	0	0	0	2020-10-26	0	0	2020-10-26	0	0	2020-10-26	0	0	0	2020-10-26	0	1	0	0
765	1	68	3	4	1	0	2	3	0	0	1	0	0	0	0	0	0	0	0	1	2014-09-22	2014-10-29	4500	5000	2014-12-31	2	0	0	0	0	0	1	1	0	2020-10-26	0	1	2018-09-05	2	2	2018-09-05	1	0	0	2020-10-26	0	2	0	0
768	1	76	3	4	1	0	2	3	0	0	1	1	1	0	0	0	0	0	0	1	2014-09-22	2014-10-29	4500	5000	2015-01-30	1	0	0	0	0	0	0	0	0	2020-01-03	0	1	2019-08-01	2	2	2019-08-01	1	1	1	2020-01-03	2	2	0	0
769	0	52	3	4	1	0	1	2	0	0	0	0	0	0	0	0	0	0	0	1	2014-09-25	2014-11-06	4500	5000	2015-01-15	2	0	0	0	0	0	0	0	0	2020-10-26	0	0	2020-10-26	0	0	2020-10-26	0	0	0	2020-10-26	0	1	0	0
773	1	82	3	4	1	0	1	2	0	0	0	0	0	0	0	0	0	0	0	0	2014-10-10	2014-11-18	4500	5000	2015-01-21	1	0	0	0	0	0	0	0	0	2020-10-26	0	0	2020-10-26	0	0	2020-10-26	0	0	0	2020-10-26	0	1	0	0
774	1	60	3	4	1	0	2	3	0	0	0	0	0	0	0	0	0	0	0	1	2014-10-10	2014-11-13	4500	5000	2015-01-20	2	0	0	0	0	0	0	0	0	2020-10-26	0	0	2020-10-26	0	0	2020-10-26	0	0	0	2020-10-26	0	2	0	0
775	1	60	3	4	1	0	2	3	0	0	0	0	0	0	0	0	0	0	0	0	2014-10-13	2014-11-14	4500	5000	2015-01-15	2	0	0	0	0	0	0	0	0	2020-10-26	0	0	2020-10-26	0	0	2020-10-26	0	0	0	2020-10-26	0	2	0	0
776	1	34	3	3	1	0	2	3	0	0	0	0	0	0	0	0	0	0	0	1	2014-10-16	2014-11-25	4500	5000	2015-01-08	2	0	0	0	0	0	0	0	0	2020-10-26	0	0	2020-10-26	0	0	2020-10-26	0	0	0	2020-10-26	0	2	0	0
777	1	50	3	4	1	1	0	0	0	0	1	0	0	0	0	0	0	0	0	1	2014-10-15	2014-11-18	4500	5000	2015-01-15	2	0	0	0	0	0	0	0	0	2020-10-26	0	0	2020-10-26	0	0	2020-10-26	0	0	0	2020-10-26	0	0	0	0
781	0	73	3	2	1	0	2	3	0	0	0	0	0	0	0	0	0	0	0	1	2014-10-21	2014-11-22	4500	5000	2015-01-22	2	0	0	0	0	0	0	0	0	2016-12-01	0	1	2015-09-26	2；3	6	2015-09-26	1	1	1	2016-12-01	2	2	0	0
782	1	64	3	4	1	0	2	3	0	0	1	0	1	0	0	0	0	0	0	1	2014-10-21	2014-11-22	4500	5000	2015-01-21	2	0	0	0	0	0	0	0	0	2020-10-26	0	0	2020-10-26	0	0	2020-10-26	0	0	0	2020-10-26	0	2	0	0
783	1	57	3	4	1	1	0	0	0	0	0	0	0	0	1	1	1	1	1	0	2014-10-21	2014-11-22	4500	5000	2015-01-21	2	0	0	0	0	0	0	0	0	2020-10-26	0	0	2020-10-26	0	0	2020-10-26	0	0	0	2020-10-26	0	0	0	0
784	1	62	3	3	1	0	3	3	2	0	1	0	1	0	0	0	0	0	0	7	2014-10-28	2014-11-29	4500	5000	2015-02-05	2	0	0	0	0	0	0	0	0	2017-12-15	0	1	2015-05-22	2	2	2015-05-22	1	1	1	2017-12-15	2	2	0	0
785	0	63	3	4	1	0	2	3	0	0	2	2	0	0	0	0	0	0	0	1	2014-10-24	2014-11-27	4500	5000	2015-01-28	2	0	0	0	0	0	0	0	0	2020-10-26	0	0	2020-10-26	0	0	2020-10-26	0	0	0	2020-10-26	0	2	0	0
788	1	37	3	4	1	0	2	3	0	0	0	1	0	0	0	0	0	0	0	1	2014-10-27	2014-12-03	4500	5000	2015-01-20	1	0	0	0	1	0	1	1	0	2020-02-12	0	0	2020-02-12	0	0	2020-02-12	0	0	0	2020-02-12	1	2	0	0
789	0	52	3	3	1	0	3	3	1	0	1	0	1	0	0	0	0	0	0	1	2014-11-06	2014-12-12	4500	5000	2015-02-05	2	0	0	0	0	0	0	0	0	2020-10-26	0	1	2015-05-13	1	1	2015-05-13	1	0	0	2020-10-26	0	2	0	0
790	1	58	3	3	1	0	2	3	0	0	1	0	0	0	0	0	0	0	0	1	2014-11-04	2014-12-06	4500	5000	2015-01-30	2	0	0	0	0	0	0	0	0	2020-10-26	0	0	2020-10-26	0	0	2020-10-26	0	0	0	2020-10-26	0	2	0	0
791	0	42	3	4	1	0	3	2	2	0	0	0	0	0	0	0	0	0	0	1	2014-11-04	2014-12-06	4500	5000	2015-02-02	2	0	0	1	0	0	0	1	0	2020-10-26	0	1	2018-04-16	7	7	2018-04-16	1	0	0	2020-10-26	0	1	0	0
793	1	54	3	3	1	1	0	0	0	0	0	0	0	0	0	0	0	0	0	1	2014-10-28	2014-12-04	4500	5000	2015-02-24	2	0	0	0	0	0	0	0	0	2020-10-26	0	0	2020-10-26	0	0	2020-10-26	0	0	0	2020-10-26	0	0	0	0
794	0	65	2	3	0	1	0	0	0	0	0	0	0	0	0	0	0	0	0	1	2014-11-04	2014-12-06	4500	5000	2015-02-05	2	0	0	0	0	0	0	0	0	2018-08-27	0	0	2018-08-27	0	0	2018-08-27	1	1	5	2018-08-27	2	0	0	0
795	1	63	3	3	1	0	2	3	0	0	1	0	0	0	0	0	0	0	0	1	2014-11-06	2014-12-10	4500	5000	2015-02-06	2	0	0	0	0	0	0	0	0	2020-10-26	0	0	2020-10-26	0	0	2020-10-26	0	0	0	2020-10-26	0	2	0	0
796	1	44	3	3	1	0	3	2	1	0	0	0	0	0	0	0	0	0	0	1	2014-11-06	2014-12-01	4500	5000	2015-02-05	2	0	0	0	0	0	0	0	0	2020-10-26	0	0	2020-10-26	0	0	2020-10-26	0	0	0	2020-10-26	0	1	0	0
797	1	37	3	4	1	0	2	3	0	0	0	0	0	0	0	0	0	0	0	1	2014-11-10	2014-12-23	4500	5000	2015-02-26	2	0	0	0	0	0	0	0	0	2017-10-15	0	1	2016-03-23	3	3	2016-03-23	1	1	1	2017-10-15	2	2	0	0
801	1	49	3	4	1	0	4	4	1	1	1	1	1	0	0	0	0	0	0	7	2014-11-14	2014-12-23	4500	5000	2015-03-11	3	0	0	0	0	0	0	0	0	2015-07-15	0	1	2015-03-02	1	1	2015-03-02	1	1	1	2015-07-15	2	2	0	0
806	0	58	3	3	1	1	0	0	0	0	0	0	0	0	0	0	0	0	0	1	2014-11-17	2014-12-19	4500	5000	2015-02-14	1	0	0	0	0	0	0	0	0	2020-10-26	0	0	2020-10-26	0	0	2020-10-26	0	0	0	2020-10-26	0	0	0	0
807	1	52	2	3	0	1	0	0	0	0	0	0	0	0	0	0	0	0	0	1	2014-11-17	2014-12-24	4500	5000	2015-02-15	2	0	0	0	0	0	0	0	0	2020-10-26	0	0	2020-10-26	0	0	2020-10-26	0	0	0	2020-10-26	0	0	0	0
808	1	73	2	3	0	0	2	3	0	0	1	0	0	0	0	0	0	0	0	1	2014-11-19	2014-12-20	4500	5000	2015-02-27	2	0	0	0	0	0	0	0	0	2020-02-18	0	1	2017-07-28	2	2	2017-07-28	1	0	0	2020-02-18	1	2	0	0
810	1	68	3	4	1	0	1	2	0	0	1	0	1	0	0	0	0	0	0	1	2014-11-24	2014-12-31	4500	5000	2015-03-17	1	0	0	0	0	0	0	0	0	2020-10-26	0	0	2020-10-26	0	0	2020-10-26	0	0	0	2020-10-26	0	1	0	0
811	1	52	3	3	1	0	3	3	1	0	1	1	0	0	0	0	0	0	0	1	2014-11-20	2014-12-31	4500	5000	2015-02-26	1	1	0	0	0	0	0	1	0	2019-11-03	0	1	2015-09-04	2	2	2015-09-04	1	1	1	2019-11-03	2	2	0	0
813	0	52	3	4	1	0	3	3	2	0	1	1	0	0	0	0	0	0	0	1	2014-11-28	2015-01-08	4500	5000	2015-04-17	2	0	0	1	0	0	0	1	1	2016-09-01	1+3	0	2017-06-01	0	0	2016-09-01	1	1	1	2017-06-01	2	2	0	0
814	0	43	3	3	1	0	3	3	1	0	0	0	0	0	0	0	0	0	0	1	2014-12-10	2015-01-23	4500	5000	2015-03-23	2	0	0	0	0	0	0	0	0	2020-10-26	0	0	2020-10-26	0	0	2020-10-26	0	0	0	2020-10-26	0	2	1	1
816	1	45	3	4	1	1	0	0	0	0	1	0	0	0	0	0	0	0	0	1	2014-12-01	2015-01-06	4500	5000	2015-03-06	2	0	0	0	0	0	0	0	0	2018-12-28	0	0	2018-12-28	0	0	2018-12-28	0	0	0	2018-12-28	1	0	0	0
818	0	71	3	3	1	0	1	2	0	0	1	0	0	0	0	0	0	0	0	1	2014-12-08	2015-01-20	4500	NA	2015-03-24	2	0	0	0	0	0	0	0	0	2020-10-26	0	0	2020-10-26	0	0	2020-10-26	0	0	0	2020-10-26	0	1	0	0
819	1	42	3	4	1	0	3	3	2	0	0	1	0	0	0	0	0	0	0	1	2014-12-09	2015-01-17	4500	5000	2015-03-12	2	0	0	0	0	0	0	0	1	2016-08-22	8	0	2018-11-23	0	0	2016-08-22	1	1	1	2018-11-23	2	2	0	0
820	0	65	3	4	1	1	0	0	0	0	0	0	0	0	0	0	0	0	0	1	2014-12-09	2015-01-14	4500	5000	2015-03-18	2	0	0	0	0	0	0	0	0	2020-10-26	0	0	2020-10-26	0	0	2020-10-26	0	0	0	2020-10-26	0	0	0	0
821	0	50	3	4	1	0	1	2	0	0	0	0	0	0	0	0	0	0	0	1	2014-12-10	2015-01-20	4500	5000	2015-03-25	1	0	0	0	0	0	0	0	0	2020-10-26	0	0	2020-10-26	0	0	2020-10-26	0	0	0	2020-10-26	0	1	0	0
824	1	64	2	4	0	0	1	2	0	0	1	0	0	0	0	0	0	0	0	1	2014-12-10	2015-01-15	4500	5000	2015-03-19	2	0	0	0	0	0	0	0	0	2020-10-26	0	0	2020-10-26	0	0	2020-10-26	0	0	0	2020-10-26	0	1	0	0
827	1	65	3	4	1	0	1	2	0	0	1	0	0	0	0	0	0	0	0	1	2014-12-16	2015-01-21	4500	5000	2015-03-19	2	0	0	0	0	0	0	0	0	2020-10-26	0	0	2020-10-26	0	0	2020-10-26	0	0	0	2020-10-26	0	1	0	0
829	1	72	3	3	1	0	4	3	1	1	1	0	1	0	0	0	0	0	0	0	2014-12-17	2015-01-24	4500	5000	2015-03-26	2	0	0	0	0	0	0	0	0	2016-11-30	0	1	2015-07-10	1	1	2015-07-10	1	1	1	2016-11-30	2	2	0	0
832	1	40	3	4	1	0	1	2	0	0	0	0	0	0	0	0	0	0	0	1	2014-12-16	2015-01-24	4500	5000	2015-04-08	2	0	0	0	0	0	0	0	0	2020-10-26	0	0	2020-10-26	0	0	2020-10-26	0	0	0	2020-10-26	0	1	0	0
834	1	62	3	3	1	0	2	3	0	0	1	2	1	0	0	0	0	0	0	1	2014-12-17	2015-01-22	4500	5000	2015-03-26	2	0	0	0	0	0	0	0	0	2020-10-26	0	0	2020-10-26	0	0	2020-10-26	0	0	0	2020-10-26	0	2	0	0
838	0	47	3	4	1	0	2	3	0	0	1	1	0	0	0	0	0	0	0	1	2014-12-25	2015-01-30	4500	5000	2015-04-02	2	0	0	0	0	0	0	0	0	2020-10-26	0	0	2020-10-26	0	0	2020-10-26	0	0	0	2020-10-26	0	2	0	0
839	0	48	3	3	1	0	1	2	0	0	1	0	0	0	0	0	0	0	0	1	2015-01-05	2015-02-15	4500	5000	2015-04-21	2	0	0	0	0	0	0	0	0	2020-10-26	0	0	2020-10-26	0	0	2020-10-26	0	0	0	2020-10-26	0	1	0	0
840	1	64	3	3	1	0	1	2	0	0	1	0	1	0	0	0	0	0	0	1	2014-12-25	2015-02-05	4500	5000	2015-04-09	2	0	0	0	1	0	0	1	0	2020-10-26	0	0	2020-10-26	0	0	2020-10-26	0	0	0	2020-10-26	0	1	0	0
841	1	48	3	4	1	0	2	3	0	0	0	0	0	0	0	0	0	0	0	1	2014-12-25	2015-01-30	4500	5000	2015-04-01	2	0	0	0	0	0	0	0	0	2020-10-26	0	0	2020-10-26	0	0	2020-10-26	0	0	0	2020-10-26	0	2	0	0
842	1	49	3	3	1	0	3	2	1	0	0	0	0	0	0	0	0	0	0	1	2014-12-29	2015-02-03	4500	5000	2015-04-13	2	0	0	0	0	0	0	0	0	2020-10-26	0	0	2020-10-26	0	0	2020-10-26	0	0	0	2020-10-26	0	1	0	0
843	1	61	3	3	1	0	2	3	0	0	0	0	0	0	0	0	0	0	0	0	2014-12-29	2015-02-07	4500	5000	2015-04-28	2	0	0	0	0	0	0	0	0	2020-10-26	0	0	2020-10-26	0	0	2020-10-26	0	0	0	2020-10-26	0	2	0	0
844	1	38	3	4	1	0	3	4	2	0	1	0	0	0	0	0	0	0	0	1	2014-12-30	2015-02-06	4500	5000	2015-04-09	2	0	0	0	0	0	0	0	1	2016-04-21	9	0	2019-03-15	0	0	2016-04-21	1	1	1	2019-03-15	2	2	0	0
845	1	59	3	3	1	0	3	2	1	0	0	0	0	0	0	0	0	0	0	1	2014-12-26	2015-02-06	4500	5000	2015-04-22	2	0	0	0	0	0	0	0	0	2020-10-26	0	0	2020-10-26	0	0	2020-10-26	0	0	0	2020-10-26	0	1	0	0
847	1	57	3	4	1	0	2	3	0	0	1	0	0	0	0	0	0	0	0	0	2015-01-12	2015-02-13	4500	5000	2015-04-16	2	0	0	0	0	0	0	0	0	2020-10-26	0	0	2020-10-26	0	0	2020-10-26	0	0	0	2020-10-26	0	2	0	0
848	0	68	3	4	1	0	2	3	0	0	0	0	0	0	0	0	0	0	0	1	2015-01-05	2015-02-07	4500	5000	2015-04-09	2	0	0	0	0	0	0	0	0	2020-10-26	0	0	2020-10-26	0	0	2020-10-26	0	0	0	2020-10-26	0	2	0	0
850	1	37	3	4	1	0	1	2	0	0	1	0	1	0	0	0	0	0	0	1	2015-01-05	2015-02-13	4500	5000	2015-04-28	2	0	0	0	0	0	0	0	0	2020-10-26	0	0	2020-10-26	0	0	2020-10-26	0	0	0	2020-10-26	0	1	0	0
851	1	69	3	3	1	1	0	0	0	0	2	2	0	0	0	0	0	0	0	1	2015-01-07	2015-02-12	4500	5000	2015-04-14	2	0	0	0	0	0	0	0	0	2020-10-26	0	0	2020-10-26	0	0	2020-10-26	0	0	0	2020-10-26	0	0	0	0
852	1	63	3	4	1	1	0	0	0	0	0	0	0	0	0	0	0	0	0	1	2015-01-07	2015-02-11	4500	5000	2015-04-24	2	0	0	0	0	0	0	0	0	2019-02-08	0	0	2019-02-08	0	0	2019-02-08	1	1	1	2019-02-08	2	0	0	0
853	0	52	3	4	1	0	2	3	0	0	1	0	0	0	0	0	0	0	0	1	2015-01-19	2015-02-27	4500	5000	2015-05-06	2	0	0	0	0	0	0	0	0	2018-08-27	0	0	2018-08-27	0	0	2018-08-27	0	0	0	2018-08-27	1	2	0	0
854	1	59	3	4	1	0	2	3	0	0	1	0	1	0	0	0	0	0	0	0	2015-01-09	2015-02-16	4500	5000	2015-04-16	2	0	0	0	0	0	0	0	0	2020-10-26	0	0	2020-10-26	0	0	2020-10-26	0	0	0	2020-10-26	0	2	0	0
858	1	61	3	3	1	0	3	2	1	0	1	0	0	0	0	0	0	0	0	0	2015-01-19	2015-02-26	4500	5000	2015-04-27	2	0	0	0	0	0	0	0	0	2020-10-26	0	0	2020-10-26	0	0	2020-10-26	0	0	0	2020-10-26	0	1	0	0
859	1	68	3	3	1	0	3	2	1	0	1	0	0	0	0	0	0	0	0	1	2015-01-21	2015-02-27	4500	5000	2015-05-06	2	0	0	0	0	0	0	0	0	2020-02-18	0	0	2020-02-18	0	0	2020-02-18	0	0	0	2020-02-18	1	1	0	0
861	1	43	3	4	1	1	0	0	0	0	0	0	0	0	0	0	0	0	0	0	2015-01-27	2015-03-10	4500	5000	2015-05-07	2	0	0	0	0	0	0	0	0	2020-10-26	0	0	2020-10-26	0	0	2020-10-26	0	0	0	2020-10-26	0	0	0	0
864	1	40	3	3	1	0	2	3	0	0	1	1	0	0	0	0	0	0	0	1	2015-02-02	2015-03-11	4500	5000	2015-05-20	2	0	0	0	0	0	0	0	0	2020-10-26	0	0	2020-10-26	0	0	2020-10-26	0	0	0	2020-10-26	0	2	0	0
865	1	67	3	3	1	0	3	3	1	0	1	0	0	0	0	0	0	0	0	0	2015-02-02	2015-03-13	4500	5000	2015-05-26	2	0	1	1	1	1	0	1	0	2018-11-15	0	1	2018-05-15	4	4	2018-05-15	1	1	1	2018-11-15	2	2	0	0
866	0	55	3	3	1	1	0	0	0	0	0	0	0	0	0	0	0	0	0	0	2015-02-02	2015-03-11	4500	5000	2015-05-08	2	0	0	0	0	0	0	0	0	2020-10-26	0	0	2020-10-26	0	0	2020-10-26	0	0	0	2020-10-26	0	0	0	0
867	1	55	3	3	1	0	3	3	1	0	1	0	1	0	0	0	0	0	0	1	2015-02-02	2015-03-12	4500	5000	2015-05-06	2	0	0	0	0	0	0	0	0	2020-10-26	0	1	2017-09-15	1	1	2017-09-15	1	0	0	2020-10-26	0	2	0	0
870	1	65	3	3	1	0	1	1	0	0	0	0	0	0	0	0	0	0	0	1	2015-02-03	2015-03-12	4500	5000	2015-05-03	2	0	0	0	0	0	0	0	0	2020-10-26	0	0	2020-10-26	0	0	2020-10-26	0	0	0	2020-10-26	0	1	0	0
871	1	66	3	4	1	0	2	3	0	0	2	2	0	0	0	0	0	0	0	0	2015-02-11	2015-03-27	4500	5000	2015-06-05	2	0	0	0	0	0	0	0	0	2018-04-15	0	0	2018-04-15	0	0	2018-04-15	1	1	4	2018-04-15	2	2	0	0
873	0	49	3	3	1	1	0	0	0	0	0	1	0	0	0	0	0	0	0	0	2015-02-12	2015-03-28	4500	5000	2015-06-05	2	0	0	0	0	0	0	0	0	2020-10-26	0	0	2020-10-26	0	0	2020-10-26	0	0	0	2020-10-26	0	0	1	1
874	0	57	3	3	1	0	1	2	0	0	0	0	0	0	0	0	0	0	0	1	2015-02-17	2015-03-28	4500	5000	2015-05-26	2	0	0	0	0	0	0	0	0	2020-10-26	0	0	2020-10-26	0	0	2020-10-26	0	0	0	2020-10-26	0	1	0	0
875	0	60	3	3	1	0	2	3	0	0	0	0	0	0	0	0	0	0	0	1	2015-02-13	2015-03-24	4500	5000	2015-05-21	2	0	0	0	0	0	0	0	0	2017-10-30	0	1	2016-05-18	2	2	2016-05-18	1	1	1	2017-10-30	2	2	0	0
876	0	73	3	4	1	1	0	0	0	0	0	0	0	0	0	0	0	0	0	1	2015-02-25	2015-04-03	4500	5000	2015-06-12	2	0	0	0	0	0	0	0	0	2018-12-28	0	0	2018-12-28	0	0	2018-12-28	0	0	0	2018-12-28	1	0	0	0
877	1	68	3	4	1	0	3	3	1	0	1	0	1	0	0	0	0	0	0	1	2015-02-15	2015-04-01	4500	5000	2015-06-04	2	0	0	0	0	0	0	0	0	2016-11-30	0	1	2016-04-27	2	2	2016-04-27	1	1	1	2016-11-30	2	2	0	0
880	0	52	3	4	1	0	2	3	0	0	0	0	0	0	0	0	0	0	0	1	2015-02-27	2015-04-09	4500	5000	2015-06-05	2	0	0	0	0	0	0	0	0	2020-10-26	0	0	2020-10-26	0	0	2020-10-26	0	0	0	2020-10-26	0	2	0	0
881	1	30	3	3	1	1	0	0	0	0	0	0	0	0	0	0	0	0	0	1	2015-03-02	2015-04-09	4500	5000	2015-07-29	2	0	0	0	0	0	0	0	0	2020-10-26	0	0	2020-10-26	0	0	2020-10-26	0	0	0	2020-10-26	0	0	0	0
882	0	68	2	4	0	1	0	0	0	0	0	0	0	0	0	0	0	0	0	0	2015-03-06	2015-04-14	4500	5000	2015-06-25	2	0	0	0	0	0	0	0	0	2018-07-15	0	1	2017-12-07	2	2	2017-12-07	1	1	0	2018-07-15	2	0	0	0
883	1	35	3	4	1	0	2	3	0	0	1	0	0	0	0	0	0	0	0	1	2015-03-06	2015-04-14	4500	5000	2015-06-16	2	0	0	0	0	0	0	0	0	2020-10-26	0	0	2020-10-26	0	0	2020-10-26	0	0	0	2020-10-26	0	2	0	0
884	1	62	3	4	1	0	2	4	0	0	0	0	0	0	0	0	0	0	0	0	2015-03-09	2015-04-15	4500	5000	2015-06-18	2	0	0	1	1	0	1	1	0	2020-10-26	0	0	2020-10-26	0	0	2020-10-26	0	0	0	2020-10-26	0	2	0	0
885	1	57	3	4	1	0	3	2	1	0	1	1	0	0	0	0	0	0	0	1	2015-03-10	2015-04-16	4500	5000	2015-06-26	2	0	0	0	0	0	0	0	0	2020-10-26	0	0	2020-10-26	0	0	2020-10-26	0	0	0	2020-10-26	0	1	0	0
886	1	44	3	3	1	0	3	3	1	0	1	0	1	0	0	0	0	0	0	1	2015-03-10	2015-04-21	4500	5000	2015-06-17	2	0	0	0	0	0	0	0	0	2020-06-15	0	1	2016-04-05	2	2	2016-04-05	1	0	1	2020-06-15	1	2	0	0
887	1	70	2	3	0	1	0	0	0	0	0	0	0	0	0	0	0	0	0	1	2015-03-11	2015-04-17	4500	5000	2015-06-19	2	0	0	0	0	0	0	0	0	2020-10-26	0	0	2020-10-26	0	0	2020-10-26	0	0	0	2020-10-26	0	0	0	0
888	1	51	3	4	1	0	1	2	0	0	1	0	0	0	0	0	0	0	0	1	2015-03-16	2015-04-23	4500	5000	2015-06-23	2	0	0	0	0	0	0	0	0	2020-10-26	0	1	2016-08-10	6	6	2016-08-10	1	0	0	2020-10-26	0	1	0	0
890	1	63	3	4	1	0	3	3	1	0	0	0	0	0	0	0	0	0	0	0	2015-03-16	2015-04-23	4500	NA	2015-06-25	2	0	0	0	0	0	0	0	0	2018-01-15	0	1	2017-04-01	9	9	2017-04-01	1	1	1	2018-01-15	2	2	0	0
891	1	26	3	4	1	0	3	3	2	0	1	1	0	0	0	0	0	0	0	1	2015-03-19	2015-04-28	4500	5000	2015-06-23	2	0	0	0	0	0	0	0	1	2016-08-08	6	1	2016-08-08	1	1	2016-08-08	1	1	1	2017-09-28	2	2	0	0
893	1	66	3	3	1	0	3	3	1	0	0	0	0	0	0	0	0	0	0	1	2015-03-31	2015-05-07	4500	5000	2015-07-10	2	0	0	0	0	0	0	0	0	2018-01-15	0	1	2017-08-21	6	6	2017-08-21	1	1	2	2018-01-15	2	2	0	0
894	1	63	3	4	1	0	1	2	0	0	1	0	0	0	0	0	0	0	0	1	2015-04-07	2015-05-15	4500	5000	2015-07-08	2	0	0	0	0	0	0	0	0	2020-10-26	0	0	2020-10-26	0	0	2020-10-26	0	0	0	2020-10-26	0	1	1	1
896	0	32	3	3	1	0	3	3	2	0	0	0	0	0	0	0	0	0	0	2	2015-04-02	2015-05-14	4500	5000	2015-07-16	2	0	0	0	0	0	0	0	0	2016-08-15	0	1	2016-02-25	2	2	2016-02-25	1	1	1	2016-08-15	2	2	0	0
897	0	74	3	3	1	0	1	1	0	0	1	0	0	0	0	0	0	0	0	0	2015-04-07	2015-05-13	4500	5000	2015-07-14	2	0	0	0	0	0	0	0	0	2020-10-26	0	0	2020-10-26	0	0	2020-10-26	0	0	0	2020-10-26	0	1	0	0
899	0	41	2	4	0	1	0	0	0	0	0	0	0	0	0	0	0	0	0	1	2015-04-13	2015-05-21	4500	5000	2015-07-22	2	0	0	0	0	0	0	0	0	2020-10-26	0	0	2020-10-26	0	0	2020-10-26	0	0	0	2020-10-26	0	0	0	0
901	1	67	3	4	1	0	2	3	0	0	1	0	1	0	0	0	0	0	0	1	2015-04-13	2015-05-20	4500	5000	2015-07-22	2	0	0	0	0	0	0	0	0	2020-10-26	0	0	2020-10-26	0	0	2020-10-26	0	0	0	2020-10-26	0	2	0	0
905	1	42	3	4	1	0	3	3	1	0	1	0	0	0	0	0	0	0	0	1	2015-04-16	2015-05-22	4500	5000	2015-07-23	2	0	0	0	0	0	0	0	0	2020-10-26	0	0	2020-10-26	0	0	2020-10-26	0	0	0	2020-10-26	0	2	0	0
906	1	62	3	4	1	0	1	1	0	0	0	0	0	0	0	0	0	0	0	0	2015-04-16	2015-05-23	4500	5000	2015-07-21	2	0	0	0	0	0	0	0	0	2020-10-26	0	0	2020-10-26	0	0	2020-10-26	0	0	0	2020-10-26	0	1	0	0
907	1	45	3	4	1	0	3	3	1	0	0	1	0	0	0	0	0	0	0	3	2015-04-21	2015-05-27	4500	5000	2015-07-24	2	0	0	0	0	0	0	0	0	2020-10-26	0	0	2020-10-26	0	0	2020-10-26	0	0	0	2020-10-26	0	2	0	0
908	1	63	3	3	1	0	2	3	0	0	0	0	0	0	0	0	0	0	0	1	2015-04-23	2015-05-28	4500	5000	2015-07-24	2	0	0	0	0	0	0	0	0	2020-10-26	0	0	2020-10-26	0	0	2020-10-26	0	0	0	2020-10-26	0	2	0	0
910	0	54	3	4	1	0	1	2	0	0	0	0	0	0	0	0	0	0	0	1	2015-04-21	2015-05-27	4500	5000	2015-07-20	2	0	0	0	0	0	0	0	0	2020-10-26	0	0	2020-10-26	0	0	2020-10-26	0	0	0	2020-10-26	0	1	0	0
913	0	54	3	3	1	1	0	0	0	0	0	0	0	0	0	0	0	0	0	1	2015-04-21	2015-05-27	4500	5000	2015-07-23	2	0	0	0	0	0	0	0	0	2020-10-26	0	0	2020-10-26	0	0	2020-10-26	0	0	0	2020-10-26	0	0	1	0
916	0	74	3	4	1	0	2	4	0	0	2	2	1	0	0	0	0	0	0	0	2015-04-24	2015-05-29	4500	5000	2015-07-30	2	0	0	0	0	0	0	0	0	2019-10-01	0	1	2019-02-15	6、2+4	6	2019-02-15	1	1	1	2019-10-01	2	2	0	0
917	1	44	3	4	1	0	3	2	1	0	0	0	0	0	0	0	0	0	0	0	2015-04-23	2015-06-03	4500	5000	2015-08-13	1	0	0	0	0	0	0	0	0	2016-12-15	0	0	2016-12-15	0	0	2016-12-15	1	1	1	2016-12-15	2	1	0	0
918	1	70	3	3	1	1	0	0	0	0	0	0	0	0	0	0	0	0	0	1	2015-04-27	2015-05-30	4500	5000	2015-07-30	2	0	0	0	0	0	0	0	0	2020-10-26	0	0	2020-10-26	0	0	2020-10-26	0	0	0	2020-10-26	0	0	0	0
921	0	57	3	4	1	1	0	0	0	0	1	0	0	0	0	0	0	0	0	1	2015-04-28	2015-06-06	4500	5000	2015-08-12	2	0	0	0	0	0	0	0	0	2019-09-26	0	0	2019-09-26	0	0	2019-09-26	0	0	0	2019-09-26	1	0	0	0
923	1	75	3	3	1	1	0	0	0	0	0	0	0	0	0	0	0	0	0	0	2015-04-29	2015-06-04	4500	5000	2015-08-04	2	0	0	0	0	0	0	0	0	2020-10-26	0	0	2020-10-26	0	0	2020-10-26	0	0	0	2020-10-26	0	0	0	0
924	0	43	3	3	1	1	0	0	0	0	1	0	0	0	0	0	0	0	0	0	2015-04-28	2015-06-03	4500	5000	2015-08-06	2	0	0	0	0	0	0	0	0	2020-10-26	0	0	2020-10-26	0	0	2020-10-26	0	0	0	2020-10-26	0	0	0	0
926	0	24	3	3	1	1	0	0	0	0	1	1	0	0	0	0	0	0	0	0	2015-04-28	2015-06-12	4500	5000	2015-08-20	2	0	0	0	0	0	0	0	0	2020-10-26	0	0	2020-10-26	0	0	2020-10-26	0	0	0	2020-10-26	0	0	0	0
928	1	46	3	4	1	0	1	1	0	0	0	0	0	0	0	0	0	0	0	0	2015-05-11	2015-06-13	4500	5000	2015-08-19	2	0	0	0	0	0	0	0	0	2020-10-26	0	0	2020-10-26	0	0	2020-10-26	0	0	0	2020-10-26	0	1	0	0
930	0	49	3	3	1	0	3	3	1	0	1	1	2	2	0	0	0	0	0	0	2015-05-13	2015-07-01	4500	5000	2015-09-02	1	1	0	0	0	0	0	1	1	2017-07-09	9	1	2018-03-15	1	1	2017-07-09	1	0	0	2020-10-26	0	2	0	0
932	0	51	3	3	1	0	3	2	2	0	0	0	0	0	0	0	0	0	0	0	2015-05-14	2015-06-18	4500	5000	2015-08-25	2	0	0	0	0	0	0	0	0	2020-10-26	0	0	2020-10-26	0	0	2020-10-26	0	0	0	2020-10-26	0	1	0	0
934	1	54	3	4	1	0	1	2	0	0	0	0	0	0	0	0	0	0	0	1	2015-05-20	2015-06-25	4500	5000	2015-08-26	2	0	0	1	0	0	0	1	0	2020-10-26	0	0	2020-10-26	0	0	2020-10-26	0	0	0	2020-10-26	0	1	0	0
935	0	61	3	3	1	0	2	3	0	0	1	0	2	2	0	0	0	0	0	0	2015-05-19	2015-06-24	4500	5000	2015-09-06	2	0	0	0	0	0	0	0	0	2020-03-16	0	0	2020-03-16	0	0	2020-03-16	0	0	0	2020-03-16	1	2	0	0
937	0	51	3	4	1	0	1	1	0	0	0	0	1	0	0	0	0	0	0	0	2015-05-18	2015-06-23	4500	5000	2015-09-01	2	0	0	0	0	0	0	0	0	2020-10-26	0	0	2020-10-26	0	0	2020-10-26	0	0	0	2020-10-26	0	1	0	0
938	1	57	3	4	1	0	3	3	2	0	1	0	1	0	0	0	0	0	0	0	2015-05-20	2015-06-27	4500	5000	2015-09-24	2	0	0	0	0	0	0	0	0	2020-10-26	0	0	2020-10-26	0	0	2020-10-26	0	0	0	2020-10-26	0	2	0	0
940	1	61	3	4	1	0	2	3	0	0	1	1	1	0	0	0	0	0	0	1	2015-05-21	2015-06-26	4500	5000	2015-08-26	2	0	0	0	0	0	0	0	0	2017-04-13	0	1	2016-02-16	2	2	2016-02-16	1	1	1	2017-04-13	2	2	0	0
941	1	67	3	3	1	0	3	3	1	0	1	0	0	0	0	0	0	0	0	0	2015-05-25	2015-07-01	4500	5000	2015-08-28	2	0	0	0	0	0	0	0	0	2020-10-26	0	0	2020-10-26	0	0	2020-10-26	0	0	0	2020-10-26	0	2	0	0
942	1	50	3	4	1	0	2	3	0	0	1	0	1	0	0	0	0	0	0	1	2015-05-26	2015-07-02	4500	5000	2015-09-06	2	0	0	0	0	0	0	0	0	2020-10-26	0	0	2020-10-26	0	0	2020-10-26	0	0	0	2020-10-26	0	2	0	0
943	1	61	3	3	1	0	1	2	0	0	0	0	0	0	0	0	0	0	0	0	2015-05-26	2015-07-02	4500	5000	2015-09-06	2	0	0	0	0	0	0	0	0	2020-10-26	0	0	2020-10-26	0	0	2020-10-26	0	0	0	2020-10-26	0	1	0	0
944	1	59	3	4	1	0	2	3	0	0	0	0	0	0	0	0	0	0	0	0	2015-05-26	2015-07-02	4500	5000	2015-08-28	2	0	0	0	0	0	0	0	0	2020-10-26	0	0	2020-10-26	0	0	2020-10-26	0	0	0	2020-10-26	0	2	0	0
945	1	53	3	4	1	0	2	3	0	0	0	0	0	0	0	0	0	0	0	0	2015-05-22	2015-07-01	4500	5000	2015-09-06	2	0	0	0	0	0	0	0	0	2020-10-26	0	0	2020-10-26	0	0	2020-10-26	0	0	0	2020-10-26	0	2	0	0
946	1	43	3	4	1	0	3	3	1	0	1	1	0	0	0	0	0	0	0	1	2015-05-28	2015-07-06	4500	5000	2015-09-10	2	0	0	0	0	0	0	0	0	2020-10-26	0	0	2020-10-26	0	0	2020-10-26	0	0	0	2020-10-26	0	2	0	0
947	0	66	3	4	1	0	1	2	0	0	0	0	0	0	0	0	0	0	0	1	2015-05-28	2015-07-07	4500	5000	2015-09-25	2	0	0	0	0	0	0	0	0	2020-10-26	0	0	2020-10-26	0	0	2020-10-26	0	0	0	2020-10-26	0	1	0	0
948	1	26	3	4	1	0	3	3	1	0	1	0	0	0	0	0	0	0	0	0	2015-05-26	2015-07-02	4500	5000	2015-09-02	2	0	0	0	0	0	0	0	0	2020-10-26	0	0	2020-10-26	0	0	2020-10-26	0	0	0	2020-10-26	0	2	1	1
949	0	49	3	4	1	0	3	2	1	0	0	0	0	0	0	0	0	0	0	1	2015-05-28	2015-07-23	4500	5000	2015-09-24	2	0	0	0	0	0	0	0	0	2020-10-26	0	0	2020-10-26	0	0	2020-10-26	0	0	0	2020-10-26	0	1	0	0
950	1	67	3	3	1	1	0	0	0	0	0	0	0	0	0	0	0	0	0	1	2015-05-28	2015-07-05	4500	5000	2015-09-10	1	0	0	0	0	0	0	0	0	2020-10-26	0	0	2020-10-26	0	0	2020-10-26	0	0	0	2020-10-26	0	0	0	0
951	1	57	3	3	1	0	1	2	0	0	0	0	0	0	0	0	0	0	0	1	2015-05-28	2015-07-05	4500	5000	2015-08-31	2	0	0	0	0	0	1	1	0	2020-10-26	0	0	2020-10-26	0	0	2020-10-26	0	0	0	2020-10-26	0	1	0	0
952	1	64	3	4	1	1	0	0	0	0	2	2	2	2	0	0	0	0	0	1	2015-06-02	2015-07-09	4500	5000	2015-09-08	2	0	0	0	0	0	0	0	0	2020-10-26	0	0	2020-10-26	0	0	2020-10-26	0	0	0	2020-10-26	0	0	0	0
953	0	69	3	4	1	0	3	4	1	0	1	0	0	0	0	0	0	0	0	0	2015-05-29	2015-07-08	4500	5000	2015-09-15	2	0	0	0	0	0	0	0	0	2020-10-26	0	0	2020-10-26	0	0	2020-10-26	0	0	0	2020-10-26	0	2	0	0
955	0	38	3	4	1	0	3	2	1	0	0	0	0	0	0	0	0	0	0	1	2015-06-03	2015-07-17	4500	5000	2015-09-10	1	1	0	0	0	0	0	1	0	2019-10-01	0	1	2018-09-19	8	8	2018-09-19	1	1	0	2019-10-01	2	1	0	0
957	1	43	2	3	0	0	3	2	2	0	0	1	0	0	0	0	0	0	0	1	2015-06-08	2015-07-18	4500	5000	2015-09-21	1	0	0	0	0	0	0	0	0	2020-10-26	0	1	2019-10-23	5	5	2019-10-23	1	0	0	2020-10-26	0	1	0	0
959	1	75	3	4	1	1	0	0	0	0	0	0	0	0	0	0	0	0	0	1	2015-06-11	2015-07-18	4500	5000	2015-09-23	2	0	1	0	0	0	0	1	0	2020-10-26	0	0	2020-10-26	0	0	2020-10-26	0	0	0	2020-10-26	0	0	0	0
960	0	68	3	3	1	1	0	0	0	0	0	0	0	0	0	0	0	0	0	0	2015-06-12	2015-07-18	4500	5000	2015-10-13	2	0	0	0	0	0	0	0	0	2020-10-26	0	0	2020-10-26	0	0	2020-10-26	0	0	0	2020-10-26	0	0	0	0
965	1	49	3	4	1	0	3	3	1	0	0	0	0	0	0	0	0	0	0	1	2015-06-12	2015-07-24	4500	5000	2015-09-28	2	0	0	0	0	0	0	0	0	2020-10-26	0	0	2020-10-26	0	0	2020-10-26	0	0	0	2020-10-26	0	2	0	0
967	0	52	3	4	1	1	0	0	0	0	0	0	0	0	0	0	0	0	0	1	2015-06-15	2015-07-25	4500	5000	2015-09-23	2	0	0	0	0	0	0	0	0	2020-10-26	0	0	2020-10-26	0	0	2020-10-26	0	0	0	2020-10-26	0	0	1	1
969	1	51	3	4	1	0	3	4	2	0	1	0	1	0	0	0	0	0	0	1	2015-06-23	2015-07-29	4500	5000	2015-10-09	2	0	0	0	0	0	0	0	0	2017-10-15	0	0	2017-10-15	0	0	2017-10-15	1	1	5	2017-10-15	2	2	0	0
970	1	57	3	3	1	0	3	3	1	0	0	0	0	0	0	0	0	0	0	1	2015-06-24	2015-08-04	4500	5000	2015-09-30	2	0	0	0	0	0	0	0	0	2020-10-26	0	0	2020-10-26	0	0	2020-10-26	0	0	0	2020-10-26	0	2	0	0
971	0	52	3	4	1	0	3	3	1	0	2	2	0	0	0	0	0	0	0	1	2015-06-23	2015-07-29	4500	5000	2015-10-08	2	0	0	0	0	0	0	0	0	2020-10-26	0	1	2016-08-29	2	2	2016-08-29	1	0	0	2020-10-26	0	2	0	0
972	1	63	3	4	1	0	1	2	0	0	0	0	0	0	0	0	0	0	0	1	2015-06-23	2015-07-30	4500	5000	2015-10-08	2	0	0	0	0	0	0	0	0	2020-10-26	0	0	2020-10-26	0	0	2020-10-26	0	0	0	2020-10-26	0	1	0	0
975	0	59	3	4	1	0	3	2	1	0	1	0	0	0	0	0	0	0	0	1	2015-06-24	2015-07-29	4500	5000	2015-09-29	2	0	0	0	0	0	0	0	0	2020-10-26	0	0	2020-10-26	0	0	2020-10-26	0	0	0	2020-10-26	0	1	0	0
976	1	56	3	3	1	0	3	3	1	0	1	1	0	0	0	0	0	0	0	1	2015-06-30	2015-08-07	4500	5000	2015-10-15	2	0	0	0	0	0	0	0	0	2020-10-26	0	0	2020-10-26	0	0	2020-10-26	0	0	0	2020-10-26	0	2	0	0
978	1	61	3	3	1	1	0	0	0	0	0	0	0	0	0	0	0	0	0	0	2015-07-07	2015-08-09	4500	5000	2015-10-21	2	0	0	0	0	0	0	0	0	2020-10-26	0	0	2020-10-26	0	0	2020-10-26	0	0	0	2020-10-26	0	0	0	0
980	1	58	3	3	1	0	1	1	0	0	0	0	0	0	0	0	0	0	0	1	2015-07-07	2015-08-09	4500	5000	2015-11-05	2	0	0	0	0	0	0	0	0	2020-10-26	0	0	2020-10-26	0	0	2020-10-26	0	0	0	2020-10-26	0	1	0	0
981	1	62	3	4	1	1	0	0	0	0	1	0	0	0	0	0	0	0	0	1	2015-07-13	2015-08-14	4500	5000	2015-11-04	2	0	0	0	0	0	0	0	0	2020-10-26	0	1	2018-01-05	2	2	2018-01-05	1	0	0	2020-10-26	0	0	0	0
982	1	68	3	4	1	0	1	2	0	0	1	0	0	0	0	0	0	0	0	1	2015-07-13	2015-08-14	4500	5000	2015-10-20	2	0	0	0	0	0	0	0	0	2017-06-21	0	1	2016-04-14	2	2	2016-04-14	1	1	1	2017-06-21	2	1	0	0
983	0	71	3	4	1	0	3	4	1	0	0	1	1	1	0	0	0	0	0	0	2015-07-13	2015-08-14	4500	5000	2015-10-12	1	0	0	0	0	0	0	0	0	2020-10-26	0	0	2020-10-26	0	0	2020-10-26	0	0	0	2020-10-26	0	2	0	0
984	1	52	3	4	1	1	0	0	0	0	0	0	0	0	0	0	0	0	0	1	2015-07-14	2015-08-15	4500	5000	2015-10-20	2	0	0	0	0	0	0	0	0	2020-10-26	0	0	2020-10-26	0	0	2020-10-26	0	0	0	2020-10-26	0	0	0	0
988	1	71	3	4	1	1	0	0	0	0	0	0	0	0	0	0	0	0	0	0	2015-07-17	2015-08-20	4500	NA	2015-11-02	2	0	0	0	0	0	0	0	0	2016-01-15	0	0	2016-01-15	0	0	2016-01-15	1	1	2	2016-01-15	2	0	0	0
989	1	59	3	4	1	0	1	2	0	0	0	0	0	0	0	0	0	0	0	1	2015-07-22	2015-08-25	4500	5000	2015-10-28	2	1	0	0	1	0	0	1	0	2020-10-26	0	0	2020-10-26	0	0	2020-10-26	0	0	0	2020-10-26	0	1	0	0
990	1	27	2	4	0	0	1	2	0	0	1	0	0	0	0	0	0	0	0	1	2015-07-23	2015-08-26	4500	5000	2015-11-26	2	0	0	0	0	0	0	0	0	2020-10-26	0	0	2020-10-26	0	0	2020-10-26	0	0	0	2020-10-26	0	1	0	0
995	1	69	3	4	1	0	3	0	1	0	0	0	0	0	0	0	0	0	0	1	2015-07-27	2015-08-28	4500	5000	2015-10-23	2	0	0	0	0	0	0	0	0	2020-10-26	0	0	2020-10-26	0	0	2020-10-26	0	0	0	2020-10-26	0	0	0	0
996	0	42	3	4	1	0	1	2	0	0	0	0	0	0	0	0	0	0	0	1	2015-07-28	2015-09-07	4500	5000	2015-11-17	2	0	0	0	0	0	0	0	0	2020-10-26	0	1	2016-08-11	2	2	2016-08-11	1	0	0	2020-10-26	0	1	0	0
998	1	43	3	4	1	0	3	2	1	0	0	0	0	0	0	0	0	0	0	1	2015-08-04	2015-09-08	4500	5000	2015-11-10	2	0	0	0	0	0	0	0	0	2020-10-26	0	0	2020-10-26	0	0	2020-10-26	0	0	0	2020-10-26	0	1	0	0
1001	1	56	3	3	1	0	3	3	1	0	1	0	0	0	0	0	0	0	0	1	2015-08-12	2015-09-16	4500	5000	2015-11-20	2	0	0	0	0	0	0	0	0	2020-10-26	0	1	2017-05-21	2+6	6	2017-05-21	1	0	0	2020-10-26	0	2	0	0
1005	0	46	3	4	1	0	3	3	2	0	0	0	0	0	0	0	0	0	0	1	2015-08-21	2015-09-25	4500	5000	2015-12-01	1	1	0	0	0	0	0	1	0	2020-10-26	0	0	2020-10-26	0	0	2020-10-26	0	0	0	2020-10-26	0	2	0	0
1007	0	59	3	4	1	1	0	0	0	0	0	0	0	0	0	0	0	0	0	1	2015-08-11	2015-09-24	4500	5000	2015-11-24	2	0	0	0	0	0	0	0	0	2020-10-26	0	0	2020-10-26	0	0	2020-10-26	0	0	0	2020-10-26	0	0	0	0
1011	1	72	3	3	1	0	1	2	0	0	0	0	0	0	0	0	0	0	0	1	2015-08-25	2015-09-29	4500	5000	2015-11-26	2	0	0	0	0	0	0	0	0	2020-10-26	0	0	2020-10-26	0	0	2020-10-26	0	0	0	2020-10-26	0	1	0	0
1014	0	62	3	4	1	1	0	0	0	0	0	0	0	0	0	0	0	0	0	1	2015-08-31	2015-10-08	4500	5000	2015-12-10	2	0	0	0	0	0	0	0	0	2020-10-26	0	0	2020-10-26	0	0	2020-10-26	0	0	0	2020-10-26	0	0	0	0
1015	1	59	3	4	1	0	1	2	0	0	1	1	0	0	0	0	0	0	0	1	2015-08-31	2015-10-08	4500	5000	2015-12-10	2	0	0	0	0	0	0	0	0	2020-10-26	0	0	2020-10-26	0	0	2020-10-26	0	0	0	2020-10-26	0	1	0	0
1016	0	34	3	4	1	0	1	1	0	0	0	0	0	0	0	0	0	0	0	0	2015-09-01	2015-10-14	4500	5000	2015-12-15	1	0	0	0	0	1	0	1	0	2020-10-26	0	0	2020-10-26	0	0	2020-10-26	0	0	0	2020-10-26	0	1	0	0
1017	1	51	3	4	1	0	1	2	0	0	0	0	0	0	0	0	0	0	0	1	2015-09-06	2015-10-13	4500	5000	2015-12-03	2	0	0	0	0	0	0	0	0	2020-10-26	0	0	2020-10-26	0	0	2020-10-26	0	0	0	2020-10-26	0	1	0	0
1018	0	73	2	4	0	0	1	2	0	0	0	0	0	0	0	0	0	0	0	1	2015-09-01	2015-10-13	4500	5000	2015-12-23	2	0	0	0	0	0	0	0	0	2020-10-26	0	1	2016-07-21	2、3、4	6	2016-07-21	1	0	0	2020-10-26	0	1	0	0
1020	1	61	3	4	1	0	1	1	0	0	1	0	0	1	0	0	0	0	0	1	2015-09-08	2015-10-15	4500	5000	2015-12-16	2	0	0	0	0	0	0	0	0	2020-10-26	0	0	2020-10-26	0	0	2020-10-26	0	0	0	2020-10-26	0	1	0	0
1023	1	56	3	4	1	0	3	3	1	0	0	0	0	0	0	0	0	0	0	1	2015-09-07	2015-10-12	4500	5000	2015-12-02	2	0	0	0	0	0	0	0	0	2020-10-26	0	0	2020-10-26	0	0	2020-10-26	0	0	0	2020-10-26	0	2	0	0
1024	0	62	3	4	1	0	2	3	0	0	2	2	1	0	0	0	0	0	0	1	2015-09-08	2015-10-15	4500	5000	2015-12-09	2	0	0	0	0	0	0	0	0	2019-08-15	0	1	2017-08-22	8	8	2017-08-22	1	1	1	2019-08-15	2	2	0	0
1025	1	63	3	3	1	0	2	3	0	0	0	0	1	1	0	0	0	0	0	1	2015-09-09	2015-10-16	4500	5000	2015-12-16	2	0	0	0	0	0	0	0	1	2016-12-08	7	1	2019-01-07	2	2	2016-12-08	1	0	0	2020-10-26	0	2	0	0
1028	1	54	3	4	1	0	1	2	0	0	0	0	0	0	0	0	0	0	0	1	2015-09-14	2015-10-24	4500	5000	2016-01-14	2	0	0	0	0	0	0	0	0	2020-10-26	0	0	2020-10-26	0	0	2020-10-26	0	0	0	2020-10-26	0	1	0	0
1029	1	60	3	4	1	1	0	0	0	0	0	0	0	0	0	0	0	0	0	0	2015-09-15	2015-10-23	4500	5000	2016-01-14	1	0	0	0	0	0	0	0	0	2019-04-15	0	0	2019-04-15	0	0	2019-04-15	1	1	1	2019-04-15	2	0	0	0
1030	0	50	3	4	1	0	2	3	0	0	0	0	0	0	0	0	0	0	0	0	2015-09-17	2015-10-29	4500	5000	2016-01-07	2	0	0	0	0	0	0	0	0	2020-03-31	0	1	2019-01-15	2	2	2019-01-15	1	1	1	2020-03-31	2	2	0	0
1031	0	36	3	4	1	0	1	2	0	0	2	2	0	0	0	0	0	0	0	1	2015-09-17	2015-11-05	4500	5000	2016-01-05	2	0	0	0	0	0	0	0	0	2020-10-26	0	0	2020-10-26	0	0	2020-10-26	0	0	0	2020-10-26	0	1	0	0
1032	1	48	3	4	1	0	1	2	0	0	0	0	0	0	0	0	0	0	0	1	2015-09-18	2015-10-27	4500	5000	2015-12-22	2	0	0	0	0	0	0	0	0	2020-03-17	0	0	2020-03-17	0	0	2020-03-17	0	0	0	2020-03-17	1	1	0	0
1033	1	56	3	4	1	0	3	3	2	0	1	0	0	0	0	0	0	0	0	0	2015-09-17	2015-10-26	4500	5000	2016-01-08	2	0	0	0	0	0	0	0	0	2020-10-26	0	0	2020-10-26	0	0	2020-10-26	0	0	0	2020-10-26	0	2	0	0
1034	1	44	2	4	0	0	1	2	0	0	0	0	0	0	0	0	0	0	0	0	2015-09-21	2015-10-29	4500	5000	2015-12-30	2	0	0	0	0	0	0	0	0	2020-10-26	0	0	2020-10-26	0	0	2020-10-26	0	0	0	2020-10-26	0	1	0	0
1035	1	69	3	4	1	0	2	3	0	0	0	0	0	0	0	0	0	0	0	0	2015-09-18	2015-10-27	4500	5000	2015-12-30	2	0	0	0	0	0	0	0	0	2020-10-26	0	0	2020-10-26	0	0	2020-10-26	0	0	0	2020-10-26	0	2	0	0
1036	0	55	2	4	0	0	2	4	0	0	1	1	0	1	1	1	1	1	2	1	2015-09-21	2015-11-03	4500	5000	2015-12-31	2	0	0	1	0	0	0	1	0	2017-10-11	0	1	2016-05-06	6	6	2016-05-06	1	1	1	2017-10-11	2	2	0	0
1037	1	65	3	4	1	1	0	0	0	0	0	0	0	0	0	0	0	0	0	1	2015-10-08	2015-11-16	4500	5000	2016-01-12	2	0	0	0	0	0	0	0	0	2020-10-26	0	0	2020-10-26	0	0	2020-10-26	0	0	0	2020-10-26	0	0	0	0
1038	1	66	3	4	1	0	1	2	0	0	0	0	0	0	0	0	0	0	0	1	2015-10-08	2015-11-16	4500	5000	2016-01-14	2	0	0	0	0	0	0	0	0	2020-10-26	0	0	2020-10-26	0	0	2020-10-26	0	0	0	2020-10-26	0	1	0	0
1041	0	63	3	4	1	0	3	4	1	0	0	1	0	0	0	0	0	0	0	0	2015-10-08	2015-11-12	4500	5000	2016-01-14	1	0	0	0	0	0	0	0	0	2020-10-26	0	0	2020-10-26	0	0	2020-10-26	0	0	0	2020-10-26	0	2	0	0
1043	1	73	3	4	1	0	2	3	0	0	1	0	1	0	0	0	0	0	0	0	2015-09-30	2015-11-04	4500	5000	2015-12-31	2	0	0	0	0	0	0	0	0	2020-10-26	0	0	2020-10-26	0	0	2020-10-26	0	0	0	2020-10-26	0	2	0	0
1044	1	50	3	3	1	1	0	0	0	0	0	0	0	0	0	0	0	0	0	1	2015-10-12	2015-11-13	4500	5000	2016-01-11	2	0	0	0	0	0	0	0	0	2020-10-26	0	0	2020-10-26	0	0	2020-10-26	0	0	0	2020-10-26	0	0	0	0
1046	0	59	3	4	1	0	1	2	0	0	0	0	0	0	0	0	0	0	0	1	2015-10-22	2015-11-18	4500	5000	2016-01-15	2	0	0	0	0	0	0	0	0	2020-10-26	0	0	2020-10-26	0	0	2020-10-26	0	0	0	2020-10-26	0	1	0	0
1047	1	61	2	3	0	0	1	2	0	0	0	0	0	0	0	0	0	0	0	1	2015-10-16	2015-11-23	4500	5000	2016-01-25	2	0	0	0	0	0	0	0	0	2020-10-26	0	0	2020-10-26	0	0	2020-10-26	0	0	0	2020-10-26	0	1	0	0
1049	1	66	3	3	1	0	2	3	0	0	0	0	0	0	0	0	0	0	0	1	2015-10-15	2015-11-20	4500	5000	2016-01-21	1	0	0	0	0	0	0	0	0	2020-10-26	0	0	2020-10-26	0	0	2020-10-26	0	0	0	2020-10-26	0	2	0	0
1050	0	63	3	4	1	0	2	3	0	0	0	0	0	0	0	0	0	0	0	0	2015-10-15	2015-11-23	4500	5000	2016-03-02	2	0	0	0	0	0	0	0	0	2020-10-26	0	0	2020-10-26	0	0	2020-10-26	0	0	0	2020-10-26	0	2	0	0
1052	1	53	3	4	1	1	0	0	0	0	0	0	1	0	0	0	0	0	0	1	2015-10-16	2015-11-25	4500	5000	2016-01-26	2	0	0	0	0	0	0	0	0	2020-10-26	0	0	2020-10-26	0	0	2020-10-26	0	0	0	2020-10-26	0	0	0	0
1058	0	78	3	4	1	0	2	3	0	0	1	0	1	0	0	0	0	0	0	0	2015-10-21	2015-11-25	4500	5000	2016-01-21	2	0	0	0	0	0	0	0	0	2020-10-26	0	0	2020-10-26	0	0	2020-10-26	0	0	0	2020-10-26	0	2	0	0
1062	1	66	3	3	1	0	2	3	0	0	0	0	0	0	0	0	0	0	0	1	2015-10-22	2015-11-25	4500	5000	2016-01-21	2	0	0	0	0	0	0	0	0	2019-11-01	0	1	2017-11-15	2；1+3	6	2017-11-15	1	1	0	2019-11-01	2	2	0	0
1064	0	61	3	3	1	0	1	2	0	0	0	0	1	0	0	0	0	0	0	1	2015-08-11	2015-12-01	4500	5000	2016-02-19	2	0	0	0	0	0	0	0	0	2020-10-26	0	0	2020-10-26	0	0	2020-10-26	0	0	0	2020-10-26	0	1	0	0
1068	1	50	3	3	1	0	3	3	1	0	0	0	1	0	0	0	0	0	0	1	2015-11-02	2015-12-04	4500	5000	2016-01-29	2	0	0	0	0	0	0	0	0	2020-10-26	0	0	2020-10-26	0	0	2020-10-26	0	0	0	2020-10-26	0	2	0	0
1069	0	66	3	4	1	0	3	2	1	0	0	1	0	0	0	0	0	0	0	1	2015-11-04	2015-12-09	4500	5000	2016-02-16	2	0	0	0	0	0	0	0	0	2020-10-26	0	1	2016-06-30	1	1	2016-06-30	1	0	0	2020-10-26	0	1	0	0
1070	1	57	3	4	1	1	0	0	0	0	0	0	0	0	1	0	1	6	3	0	2015-11-05	2015-12-11	4500	5000	2016-04-07	3	0	0	0	0	0	0	0	0	2016-12-15	0	1	2016-08-01	3	3	2016-08-01	1	1	1	2016-12-15	2	0	0	0
1071	0	50	2	4	0	1	0	0	0	0	0	0	0	0	0	0	0	0	0	1	2015-11-05	2015-12-12	4500	5000	2016-02-16	2	0	0	0	0	0	0	0	0	2020-10-26	0	0	2020-10-26	0	0	2020-10-26	0	0	0	2020-10-26	0	0	0	0
1072	1	53	3	4	1	0	2	4	0	0	0	0	0	0	1	1	1	6	4	4	2015-11-06	2015-12-09	4500	5000	2016-04-27	2	0	0	0	0	0	0	0	0	2020-10-26	0	0	2020-10-26	0	0	2020-10-26	0	0	0	2020-10-26	0	2	0	0
1074	1	46	3	3	1	0	2	3	0	0	1	0	0	0	0	0	0	0	0	1	2015-11-11	2015-12-15	4500	5000	2016-02-26	2	0	0	1	0	0	0	1	1	2017-01-01	9	0	2017-04-20	0	0	2017-01-01	1	1	0	2017-04-20	2	2	0	0
1075	1	70	3	3	1	0	2	3	0	0	1	0	0	0	0	0	0	0	0	0	2015-11-12	2015-12-16	4500	5000	2016-02-19	2	0	0	0	0	0	0	0	0	2020-10-26	0	0	2020-10-26	0	0	2020-10-26	0	0	0	2020-10-26	0	2	0	0
1076	1	47	3	4	1	0	3	2	1	0	1	1	0	0	0	0	0	0	0	1	2015-11-09	2015-12-11	4500	5000	2016-02-18	1	1	0	0	0	0	1	1	1	2018-06-18	淋巴结	1	2017-06-15	2	2	2017-06-15	1	0	0	2020-10-26	0	1	0	0
1077	1	48	3	3	1	0	3	1	1	0	1	1	1	0	0	0	0	0	0	1	2015-11-16	2015-12-19	4500	5000	2016-02-24	2	0	0	0	0	0	1	1	0	2017-10-15	0	1	2016-09-18	5	5	2016-09-18	1	1	1	2017-10-15	2	1	0	0
1078	1	32	3	3	1	0	3	3	1	0	0	1	0	0	0	0	0	0	0	1	2015-11-11	2015-12-15	4500	5000	2016-02-17	2	0	0	0	0	0	0	0	0	2020-10-26	0	0	2020-10-26	0	0	2020-10-26	0	0	0	2020-10-26	0	2	0	0
1079	0	46	3	4	1	0	1	2	0	0	0	0	0	0	0	0	0	0	0	1	2015-11-14	2015-12-16	4500	5000	2016-02-24	1	0	0	0	0	1	0	1	0	2020-10-26	0	0	2020-10-26	0	0	2020-10-26	0	0	0	2020-10-26	0	1	0	0
1080	1	56	3	3	1	0	2	3	0	0	1	0	0	0	0	0	0	0	0	1	2015-11-16	2015-12-19	4500	5000	2016-02-16	2	0	0	0	0	0	0	0	0	2020-10-26	0	0	2020-10-26	0	0	2020-10-26	0	0	0	2020-10-26	0	2	0	0
1081	0	38	3	4	1	0	3	2	1	0	1	1	0	0	0	0	0	0	0	1	2015-11-16	2015-12-25	4500	5000	2016-02-18	2	0	0	0	0	0	0	0	0	2020-10-26	0	0	2020-10-26	0	0	2020-10-26	0	0	0	2020-10-26	0	1	0	0
1082	1	55	3	4	1	1	0	0	0	0	1	0	0	0	0	0	0	0	0	1	2015-11-16	2015-12-19	4500	5000	2016-03-01	2	0	0	0	0	0	0	0	0	2020-10-26	0	0	2020-10-26	0	0	2020-10-26	0	0	0	2020-10-26	0	0	0	0
1084	1	64	3	4	1	1	0	0	0	0	0	0	0	0	0	0	0	0	0	0	2015-11-19	2015-12-29	4500	5000	2016-03-09	2	0	0	0	0	0	0	0	0	2020-10-26	0	0	2020-10-26	0	0	2020-10-26	0	0	0	2020-10-26	1	0	0	0
1085	0	62	3	4	1	0	3	3	1	0	1	2	0	0	0	0	0	0	0	0	2015-11-29	2015-12-31	4500	5000	2016-03-07	1	0	0	0	0	0	0	0	0	2019-07-15	0	1	2017-02-17	6	6	2017-02-17	1	1	1	2019-07-15	2	2	0	0
1086	0	57	3	4	1	1	0	0	0	0	1	0	1	0	0	0	0	0	0	1	2015-11-17	2015-12-24	4500	5000	2016-02-25	2	0	0	0	0	0	0	0	0	2020-08-01	0	1	2017-06-08	2	2	2017-06-08	1	1	1	2020-08-01	2	0	0	0
1087	1	62	3	3	1	0	1	2	0	0	0	0	1	0	0	0	0	0	0	1	2015-11-18	2015-12-23	4500	5000	2016-02-15	2	0	0	0	0	0	0	0	0	2020-10-26	0	0	2020-10-26	0	0	2020-10-26	0	0	0	2020-10-26	0	1	0	0
1089	1	40	3	3	1	1	0	0	0	0	0	0	0	0	0	0	0	0	0	1	2015-11-19	2015-12-24	4500	5000	2016-02-25	2	0	0	0	0	0	0	0	0	2020-10-26	0	0	2020-10-26	0	0	2020-10-26	0	0	0	2020-10-26	0	0	0	0
1090	1	59	3	4	1	1	0	0	0	0	1	0	1	0	0	0	0	0	0	1	2015-11-19	2015-12-25	4500	5000	2016-03-01	2	0	0	0	0	0	0	0	0	2020-10-26	0	0	2020-10-26	0	0	2020-10-26	0	0	0	2020-10-26	0	0	0	0
1091	1	39	3	4	1	0	3	3	2	0	0	0	0	0	0	0	0	0	0	1	2015-11-23	2015-12-26	4500	5000	2016-02-24	2	0	0	0	0	0	0	0	0	2020-10-26	0	0	2020-10-26	0	0	2020-10-26	0	0	0	2020-10-26	0	2	0	0
1092	1	42	3	4	1	0	1	2	0	0	1	0	0	0	0	0	0	0	0	1	2015-11-19	2015-12-25	4500	5000	2016-02-18	2	0	0	0	0	0	0	0	0	2020-10-26	0	0	2020-10-26	0	0	2020-10-26	0	0	0	2020-10-26	0	1	0	0
1093	1	53	3	3	1	1	0	0	0	0	0	0	0	0	0	0	0	0	0	1	2015-11-23	2016-01-09	4500	5040	2016-03-25	2	0	0	0	0	0	0	0	0	2020-10-26	0	0	2020-10-26	0	0	2020-10-26	0	0	0	2020-10-26	0	0	0	0
1096	1	65	3	4	1	0	1	1	0	0	0	0	0	0	0	0	0	0	0	1	2015-11-30	2016-01-06	4500	5000	2016-03-15	2	0	0	0	0	0	0	0	0	2020-10-26	0	0	2020-10-26	0	0	2020-10-26	0	0	0	2020-10-26	0	1	0	0
1099	0	60	2	4	0	0	1	2	0	0	0	0	0	0	0	0	0	0	0	0	2015-11-30	2016-01-09	4500	5000	2016-03-10	1	1	0	0	0	0	0	1	0	2020-10-26	0	0	2020-10-26	0	0	2020-10-26	0	0	0	2020-10-26	0	1	0	0
1101	1	65	3	3	1	1	0	0	0	0	1	0	0	0	0	0	0	0	0	0	2015-12-03	2016-01-08	4500	5000	2016-03-22	2	0	0	1	0	0	0	1	0	2020-10-26	0	0	2020-10-26	0	0	2020-10-26	0	0	0	2020-10-26	0	0	0	0
1102	1	66	3	4	1	1	0	0	0	0	1	0	0	0	0	0	0	0	0	7	2015-12-07	2016-01-13	4500	5000	2016-03-17	2	0	0	0	0	0	0	0	0	2020-10-26	0	0	2020-10-26	0	0	2020-10-26	0	0	0	2020-10-26	0	0	0	0
1103	0	52	3	4	1	0	1	2	0	0	0	0	0	0	0	0	0	0	0	1	2015-12-10	2016-01-15	4500	5000	2016-03-17	2	0	0	0	0	0	0	0	0	2020-10-26	0	1	2016-09-12	2	2	2016-09-12	1	0	0	2020-10-26	0	1	0	0
1104	1	50	3	4	1	0	3	3	2	0	0	2	0	0	0	0	0	0	0	1	2015-12-10	2016-01-15	4500	5000	2016-03-10	2	0	0	0	0	0	0	0	0	2020-10-26	0	0	2020-10-26	0	0	2020-10-26	0	0	0	2020-10-26	0	2	0	0
1107	1	50	3	4	1	0	1	2	0	0	1	0	0	0	0	0	0	0	0	1	2015-12-14	2016-01-19	4500	5000	2016-03-25	1	0	0	0	0	0	0	0	0	2020-10-26	0	0	2020-10-26	0	0	2020-10-26	0	0	0	2020-10-26	0	1	0	0
1110	1	69	3	3	1	0	2	3	0	0	0	0	0	0	0	0	0	0	0	1	2015-12-14	2016-01-20	4500	5000	2016-03-23	2	0	0	0	0	0	0	0	0	2020-10-26	0	0	2020-10-26	0	0	2020-10-26	0	0	0	2020-10-26	0	2	0	0
1111	1	51	2	4	0	1	0	0	0	0	0	0	0	0	0	0	0	0	0	1	2015-12-15	2016-01-19	4500	5000	2016-03-17	2	0	0	0	0	0	0	0	0	2020-10-26	0	0	2020-10-26	0	0	2020-10-26	0	0	0	2020-10-26	0	0	0	0
1112	1	56	3	4	1	0	2	3	0	0	1	0	1	0	0	0	0	0	0	1	2015-12-21	2016-01-25	4500	5000	2016-03-30	2	0	0	0	0	0	0	0	0	2020-10-26	0	0	2020-10-26	0	0	2020-10-26	0	0	0	2020-10-26	0	2	0	0
1119	1	57	3	4	1	1	0	0	0	0	1	0	1	0	0	0	0	0	0	0	2015-12-21	2016-01-25	4500	5000	2016-03-25	2	0	0	0	0	0	0	0	0	2020-10-26	0	0	2020-10-26	0	0	2020-10-26	0	0	0	2020-10-26	0	0	0	0
1122	0	41	3	3	1	1	0	0	0	0	0	0	2	2	0	0	0	0	0	0	2015-12-27	2016-02-15	4500	5040	2016-04-14	2	0	0	0	0	0	0	0	0	2020-10-26	0	0	2020-10-26	0	0	2020-10-26	0	0	0	2020-10-26	0	0	1	0
1123	1	63	3	3	1	1	0	0	0	0	1	1	0	0	0	0	0	0	0	1	2015-12-28	2016-01-30	4500	5000	2016-03-30	2	0	0	0	0	0	0	0	0	2018-06-01	0	0	2018-06-01	0	0	2018-06-01	1	1	2	2018-06-01	2	0	0	0
1124	1	65	3	3	1	0	2	3	0	0	2	2	0	0	0	0	0	0	0	1	2015-12-29	2016-01-30	4500	5000	2016-03-29	2	0	0	0	0	0	0	0	0	2019-03-01	0	1	2018-07-01	3+4	6	2018-07-01	1	1	1	2019-03-01	2	2	0	0
1127	1	36	3	3	1	0	1	2	0	0	0	0	0	0	0	0	0	0	0	1	2015-12-28	2016-01-30	4500	5000	2016-04-01	2	0	0	0	0	0	0	0	0	2020-10-26	0	0	2020-10-26	0	0	2020-10-26	0	0	0	2020-10-26	0	1	0	0
1130	1	63	3	4	1	0	3	2	1	0	1	0	0	0	0	0	0	0	0	0	2016-01-10	2016-02-16	4500	5000	2016-04-24	2	0	0	0	0	0	0	0	0	2020-10-26	0	0	2020-10-26	0	0	2020-10-26	0	0	0	2020-10-26	0	1	0	0
1131	0	51	3	3	1	0	2	3	0	0	1	0	0	0	0	0	0	0	0	1	2015-11-27	2015-12-31	4500	5000	2016-02-26	2	0	0	0	0	0	0	0	0	2020-10-26	0	0	2020-10-26	0	0	2020-10-26	0	0	0	2020-10-26	0	2	0	0
1134	1	45	3	4	1	0	3	3	1	0	0	0	0	0	0	0	0	0	0	1	2016-01-08	2016-02-15	4500	5000	2016-04-12	1	0	0	0	0	0	0	0	0	2020-10-26	0	0	2020-10-26	0	0	2020-10-26	0	0	0	2020-10-26	0	2	0	0
1137	1	45	3	4	1	1	0	0	0	0	1	0	0	0	0	0	0	0	0	1	2016-01-19	2016-02-26	4500	5000	2016-04-21	2	0	0	0	0	0	0	0	0	2020-10-26	0	0	2020-10-26	0	0	2020-10-26	0	0	0	2020-10-26	0	0	0	0
1139	1	51	3	3	1	0	3	3	1	0	1	0	0	0	0	0	0	0	0	1	2016-01-20	2016-03-03	4500	5000	2016-05-03	2	0	0	0	0	0	0	0	0	2020-10-26	0	0	2020-10-26	0	0	2020-10-26	0	0	0	2020-10-26	0	2	0	0
1140	0	55	3	4	1	0	2	3	0	0	0	0	0	0	0	0	0	0	0	0	2016-01-19	2016-02-25	4500	5000	2016-04-26	2	0	0	0	0	0	0	0	0	2020-10-26	0	0	2020-10-26	0	0	2020-10-26	0	0	0	2020-10-26	0	2	0	0
1141	1	54	3	3	1	0	1	2	0	0	0	0	0	0	0	0	0	0	0	1	2016-01-20	2016-02-27	4500	5000	2016-04-25	2	0	0	0	0	0	0	0	0	2018-10-15	0	1	2018-04-01	4	4	2018-04-01	1	1	1	2018-10-15	2	1	0	0
1142	1	70	3	4	1	1	0	0	0	0	1	0	1	0	0	0	0	0	0	1	2016-01-25	2016-03-03	4500	5000	2016-05-04	2	0	0	0	0	0	0	0	0	2020-10-26	0	0	2020-10-26	0	0	2020-10-26	0	0	0	2020-10-26	0	0	0	0
1144	0	50	3	3	1	0	1	2	0	0	0	0	0	0	0	0	0	0	0	1	2016-01-25	2016-03-03	4500	5000	2016-04-28	2	0	0	0	0	0	0	0	0	2020-10-26	0	0	2020-10-26	0	0	2020-10-26	0	0	0	2020-10-26	0	1	0	0
1145	0	52	3	4	1	0	2	3	0	0	0	0	0	0	0	0	0	0	0	1	2016-01-25	2016-03-03	4500	5000	2016-04-27	2	0	0	0	0	0	0	0	0	2020-10-26	0	0	2020-10-26	0	0	2020-10-26	0	0	0	2020-10-26	0	2	0	0
1146	1	58	3	3	1	0	3	3	1	0	1	0	0	0	0	0	0	0	0	1	2016-01-25	2016-03-03	4500	5000	2016-04-02	2	0	0	0	0	0	0	0	0	2020-10-26	0	0	2020-10-26	0	0	2020-10-26	0	0	0	2020-10-26	0	2	0	0
1147	1	67	3	3	1	1	0	0	0	0	0	2	0	0	0	0	0	0	0	1	2015-01-26	2016-03-04	4500	5000	2016-05-04	2	0	0	0	0	0	0	0	0	2020-10-26	0	0	2020-10-26	0	0	2020-10-26	0	0	0	2020-10-26	0	0	0	0
1148	1	64	3	3	1	0	2	3	0	0	0	0	1	0	0	0	0	0	0	1	2016-01-25	2016-03-02	4500	5000	2016-04-26	2	0	0	0	0	0	0	0	0	2020-10-26	0	0	2020-10-26	0	0	2020-10-26	0	0	0	2020-10-26	0	2	0	0
1149	0	60	3	4	1	0	2	3	0	0	1	0	0	0	0	0	0	0	0	1	2016-01-25	2016-03-04	4500	5000	2016-05-05	1	1	0	0	0	0	0	1	0	2020-10-26	0	0	2020-10-26	0	0	2020-10-26	0	0	0	2020-10-26	0	2	0	0
1151	0	54	3	4	1	0	3	3	1	0	0	0	0	0	0	0	0	0	0	1	2016-01-28	2016-03-10	4500	5040	2016-05-12	1	0	0	0	0	0	0	0	0	2017-09-26	0	1	2016-11-02	5	5	2016-11-02	1	1	1	2017-09-26	2	2	0	0
1154	1	52	3	3	1	0	1	2	0	0	1	0	0	0	0	0	0	0	0	1	2016-02-01	2016-03-09	4500	5000	2016-05-09	2	0	0	0	0	0	0	0	0	2020-10-26	0	0	2020-10-26	0	0	2020-10-26	0	0	0	2020-10-26	0	1	0	0
1156	1	59	3	4	1	0	2	3	0	0	1	0	1	0	0	0	0	0	0	1	2016-02-01	2016-03-10	4500	5000	2016-05-12	1	0	0	0	0	0	0	0	0	2020-10-26	0	0	2020-10-26	0	0	2020-10-26	0	0	0	2020-10-26	0	2	0	0
1157	0	69	3	4	1	0	3	4	1	0	1	0	1	0	0	0	0	0	0	0	2016-02-01	2016-03-10	4500	5000	2016-05-20	4	1	0	0	0	1	1	1	0	2018-10-15	0	1	2018-09-15	9	9	2018-09-15	1	1	0	2018-10-15	2	2	0	0
1158	1	69	3	4	1	0	2	3	0	0	1	0	0	0	0	0	0	0	0	1	2016-02-01	2016-03-10	4500	5000	2016-05-18	2	0	0	0	0	0	0	0	0	2018-12-15	0	1	2017-02-21	6	6	2017-02-21	1	1	1	2018-12-15	2	2	0	0
1161	1	56	3	4	1	0	1	2	0	0	0	0	0	0	0	0	0	0	0	0	2016-02-20	2016-03-31	4500	5040	2016-05-31	2	0	0	0	0	0	0	0	0	2020-10-26	0	0	2020-10-26	0	0	2020-10-26	0	0	0	2020-10-26	1	1	0	0
1163	1	34	3	4	1	0	3	3	1	0	0	2	0	0	0	0	0	0	0	1	2016-02-19	2016-02-28	4500	5000	2016-05-27	1	0	0	0	0	0	0	0	0	2020-10-26	0	0	2020-10-26	0	0	2020-10-26	0	0	0	2020-10-26	0	2	0	0
1165	1	63	3	3	1	0	1	2	0	0	1	0	1	1	0	0	0	0	0	0	2016-02-24	2016-04-01	4500	5000	2016-06-02	2	0	0	0	1	0	0	1	0	2020-10-26	0	0	2020-10-26	0	0	2020-10-26	0	0	0	2020-10-26	0	1	0	0
1166	0	40	3	4	1	0	1	2	0	0	1	0	0	0	0	0	0	0	0	0	2016-02-26	2016-04-19	4500	5000	2016-07-18	2	0	0	0	0	0	0	0	0	2020-10-26	0	0	2020-10-26	0	0	2020-10-26	0	0	0	2020-10-26	0	1	0	0
1168	0	66	3	3	1	1	0	0	0	0	1	0	0	0	0	0	0	0	0	1	2016-02-29	2016-04-07	4500	5040	2016-06-08	2	0	0	0	0	0	0	0	0	2020-10-26	0	0	2020-10-26	0	0	2020-10-26	0	0	0	2020-10-26	0	0	0	0
1169	1	60	3	4	1	0	1	2	0	0	0	0	0	0	0	0	0	0	0	1	2016-02-29	2016-04-07	4500	5000	2016-06-13	2	0	0	0	0	0	0	0	0	2020-10-26	0	0	2020-10-26	0	0	2020-10-26	0	0	0	2020-10-26	0	1	0	0
1171	1	66	3	3	1	0	1	1	0	0	0	0	0	0	0	0	0	0	0	1	2016-03-01	2016-04-01	4500	5000	2016-05-25	2	0	0	0	0	0	0	0	0	2020-10-26	0	0	2020-10-26	0	0	2020-10-26	0	0	0	2020-10-26	0	1	0	0
1172	1	52	3	4	1	0	2	3	0	0	0	1	0	0	0	0	0	0	0	1	2016-03-01	2016-04-06	4500	5000	2016-06-01	2	0	0	0	0	0	0	0	1	2017-02-23	直肠	0	2020-10-26	0	0	2017-02-23	1	0	0	2020-10-26	0	2	0	0
1173	1	38	3	3	1	0	1	1	0	0	0	0	0	0	0	0	0	0	0	1	2016-03-02	2016-04-14	4500	5000	2016-06-02	2	0	0	0	0	0	0	0	0	2020-10-26	0	0	2020-10-26	0	0	2020-10-26	0	0	0	2020-10-26	0	1	0	0
1177	1	61	3	4	1	0	2	3	0	0	1	1	0	0	0	0	0	0	0	1	2016-03-05	2016-04-12	4500	5000	2016-06-25	2	0	0	0	0	0	0	0	0	2020-10-26	0	1	2020-03-30	2	2	2020-03-30	1	0	0	2020-10-26	0	2	0	0
1178	1	62	3	3	1	1	0	0	0	0	1	1	1	0	0	0	0	0	0	0	2016-03-21	2016-04-13	4500	5000	2016-06-14	2	0	0	0	0	0	0	0	0	2020-10-26	0	0	2020-10-26	0	0	2020-10-26	0	0	0	2020-10-26	0	0	0	0
1179	1	65	3	3	1	1	0	0	0	0	0	0	0	0	0	0	0	0	0	7	2016-03-07	2016-04-15	4500	5000	2016-06-20	2	0	0	0	0	0	0	0	0	2020-10-26	0	0	2020-10-26	0	0	2020-10-26	0	0	0	2020-10-26	0	0	0	0
1180	1	52	3	3	1	1	0	0	0	0	0	0	0	0	0	0	0	0	0	0	2016-03-07	2016-04-15	4500	5000	2016-06-22	2	0	0	0	0	0	0	0	0	2020-10-26	0	0	2020-10-26	0	0	2020-10-26	0	0	0	2020-10-26	0	0	0	0
1181	1	50	3	4	1	0	1	2	0	0	1	0	0	0	1	1	1	1	1	1	2016-03-13	2016-04-20	4500	5000	2016-06-24	2	0	0	0	0	0	0	0	0	2020-10-26	0	1	2016-12-31	2	2	2016-12-31	1	0	0	2020-10-26	0	1	0	0
1182	1	56	3	3	1	0	1	2	0	0	0	0	0	0	0	0	0	0	0	1	2016-03-09	2016-04-13	4500	5000	2016-06-08	2	0	0	0	0	0	0	0	0	2020-10-26	0	0	2020-10-26	0	0	2020-10-26	0	0	0	2020-10-26	0	1	0	0
1183	1	64	3	4	1	0	1	2	0	0	0	0	0	0	0	0	0	0	0	1	2016-03-14	2016-04-16	4500	5000	2016-06-22	1	0	0	0	0	0	0	0	0	2020-10-26	0	0	2020-10-26	0	0	2020-10-26	0	0	0	2020-10-26	0	1	0	0
1184	1	71	3	3	1	0	3	2	1	0	0	0	0	0	0	0	0	0	0	0	2016-03-14	2016-04-21	4500	5040	2016-07-07	1	0	0	0	0	0	0	0	0	2020-10-26	0	0	2020-10-26	0	0	2020-10-26	0	0	0	2020-10-26	0	1	0	0
1187	1	49	3	4	1	1	0	0	0	0	0	1	0	0	0	0	0	0	0	1	2016-03-14	2016-04-16	4500	5000	2016-06-23	2	0	0	0	0	0	0	0	1	2019-01-15	7	0	2019-06-15	0	0	2019-01-15	1	1	1	2019-06-15	2	0	0	0
1190	1	69	3	3	1	0	2	3	0	0	1	0	0	0	0	0	0	0	0	1	2016-03-14	2016-04-25	4500	5040	2016-06-30	2	0	0	0	0	0	0	0	0	2020-10-26	0	0	2020-10-26	0	0	2020-10-26	0	0	0	2020-10-26	0	2	0	0
1191	1	52	3	4	1	0	1	2	0	0	0	0	0	0	0	0	0	0	0	0	2016-03-15	2016-04-22	4500	5000	2016-06-21	2	0	0	0	0	0	0	0	0	2020-10-26	0	0	2020-10-26	0	0	2020-10-26	0	0	0	2020-10-26	0	1	0	0
1192	0	43	3	3	1	0	3	0	1	0	0	0	0	0	0	0	0	0	0	1	2016-03-17	2016-04-22	4500	5000	2016-06-29	2	0	0	0	0	0	0	0	0	2020-10-26	0	0	2020-10-26	0	0	2020-10-26	0	0	0	2020-10-26	0	0	0	0
1193	1	41	3	3	1	0	1	2	0	0	0	0	0	0	0	0	0	0	0	1	2016-03-15	2016-04-27	4500	5000	2016-06-28	2	0	0	0	0	0	0	0	0	2020-10-26	0	1	2020-01-21	6	6	2020-01-21	1	0	0	2020-10-26	0	1	0	0
1194	0	58	3	4	1	1	0	0	0	0	0	0	0	0	0	0	0	0	0	0	2016-03-21	2016-04-22	4500	5000	2016-06-23	1	0	0	0	0	0	0	0	0	2020-10-26	0	0	2020-10-26	0	0	2020-10-26	0	0	0	2020-10-26	0	0	0	0
1195	1	62	3	3	1	0	1	2	0	0	0	0	1	0	0	0	0	0	0	0	2016-03-21	2016-04-25	4500	5000	2016-06-28	2	0	0	0	0	0	0	0	0	2020-10-26	0	0	2020-10-26	0	0	2020-10-26	0	0	0	2020-10-26	0	1	0	0
1196	1	63	3	4	1	0	3	3	1	0	1	2	0	0	0	0	0	0	0	1	2016-03-22	2016-04-26	4500	5000	2016-07-22	1	0	0	0	0	0	0	0	0	2018-02-09	0	1	2017-01-22	1	1	2017-01-22	1	1	0	2018-02-09	2	2	0	0
1197	0	54	3	4	1	1	0	0	0	0	0	0	0	0	0	0	0	0	0	0	2016-03-24	2016-05-04	4500	5040	2016-07-14	2	0	0	0	0	0	0	0	0	2020-10-26	0	0	2020-10-26	0	0	2020-10-26	0	0	0	2020-10-26	0	0	0	0
1198	0	43	3	3	1	1	0	0	0	0	0	0	2	2	0	0	0	0	0	1	2016-03-24	2016-04-28	4500	5000	2016-06-30	2	0	0	0	0	0	0	0	0	2020-10-26	0	0	2020-10-26	0	0	2020-10-26	0	0	0	2020-10-26	0	0	0	0
1200	0	62	3	4	1	0	3	4	1	0	0	0	0	0	0	0	0	0	0	1	2016-03-25	2016-04-30	4500	5000	2016-07-01	2	0	0	0	0	0	1	1	0	2018-10-31	0	0	2018-10-31	0	0	2018-10-31	1	1	1	2018-10-31	2	2	0	0
1201	1	72	3	3	1	0	1	1	0	0	0	0	0	0	0	0	0	0	0	1	2016-03-25	2016-04-28	4500	5000	2016-07-07	1	0	0	0	0	0	1	1	0	2020-10-26	0	0	2020-10-26	0	0	2020-10-26	0	0	0	2020-10-26	0	1	0	0
1203	1	62	2	4	0	0	4	3	0	1	1	0	0	0	0	0	0	0	0	0	2016-03-28	2016-05-04	4500	5000	2016-07-07	2	0	0	0	0	0	0	0	0	2018-01-15	0	1	2016-06-28	2	2	2016-06-28	1	1	1	2018-01-15	2	2	0	0
1204	1	57	3	4	1	0	3	3	1	0	1	0	0	0	0	1	0	0	0	0	2016-04-06	2016-05-13	4500	5000	2016-07-12	2	0	0	0	0	0	0	0	0	2020-10-26	0	0	2020-10-26	0	0	2020-10-26	0	0	0	2020-10-26	0	2	0	0
1205	1	56	3	4	1	1	0	0	0	0	1	0	0	0	0	0	0	0	0	1	2016-04-06	2016-05-13	4500	5040	2016-07-15	2	0	0	0	0	0	0	0	0	2020-10-26	0	0	2020-10-26	0	0	2020-10-26	0	0	0	2020-10-26	0	0	0	0
1206	1	64	3	4	1	0	3	3	1	0	1	1	0	0	0	0	0	0	0	1	2016-04-05	2016-05-09	4500	5000	2016-07-13	2	0	0	0	0	0	0	0	0	2020-10-26	0	0	2020-10-26	0	0	2020-10-26	0	0	0	2020-10-26	0	2	0	0
1207	1	60	3	4	1	0	1	2	0	0	1	0	1	0	0	0	0	0	0	0	2016-04-11	2016-05-13	4500	5000	2016-07-08	2	0	0	0	0	0	0	0	0	2020-10-26	0	0	2020-10-26	0	0	2020-10-26	0	0	0	2020-10-26	0	1	0	0
1208	1	67	3	4	1	0	2	3	0	0	0	0	0	0	0	0	0	0	0	1	2016-04-12	2016-05-17	4500	5000	2016-07-21	2	0	0	0	0	0	0	0	0	2020-10-26	0	0	2020-10-26	0	0	2020-10-26	0	0	0	2020-10-26	0	2	0	0
1210	0	48	3	3	1	0	1	1	0	0	2	2	0	0	0	0	0	0	0	1	2016-04-14	2016-05-19	4500	5000	2016-07-27	1	1	0	0	0	0	0	1	0	2020-10-26	0	0	2020-10-26	0	0	2020-10-26	0	0	0	2020-10-26	0	1	0	0
1213	1	58	3	2	1	0	1	2	0	0	0	0	0	0	0	0	0	0	0	1	2016-04-13	2016-05-18	4500	5000	2016-07-14	2	0	0	0	0	0	0	0	0	2020-10-26	0	0	2020-10-26	0	0	2020-10-26	0	0	0	2020-10-26	0	1	1	0
1214	1	53	3	3	1	1	0	0	0	0	0	0	0	0	0	0	0	0	0	1	2016-04-14	2016-05-24	4500	5040	2016-08-05	2	0	0	0	0	0	0	0	0	2020-10-26	0	0	2020-10-26	0	0	2020-10-26	0	0	0	2020-10-26	0	0	0	0
1216	1	54	3	4	1	0	1	2	0	0	1	0	0	0	0	0	0	0	0	1	2016-04-19	2016-05-27	4500	5040	2016-07-27	2	0	0	0	0	0	0	0	0	2020-10-26	0	0	2020-10-26	0	0	2020-10-26	0	0	0	2020-10-26	0	1	0	0
1217	1	55	3	3	1	1	0	0	0	0	1	1	0	0	0	0	0	0	0	1	2016-04-20	2016-05-24	4500	5000	2016-08-04	2	0	0	0	1	0	1	1	0	2020-10-26	0	0	2020-10-26	0	0	2020-10-26	0	0	0	2020-10-26	0	0	0	0
1219	0	76	3	3	1	0	1	2	0	0	2	2	0	0	0	0	0	0	0	1	2016-04-22	2016-05-26	4500	5000	2016-08-09	2	0	0	0	0	0	0	0	0	2020-10-26	0	0	2020-10-26	0	0	2020-10-26	0	0	0	2020-10-26	0	1	0	0
1220	0	58	3	3	1	1	0	0	0	0	0	2	0	0	0	0	0	0	0	1	2016-05-04	2016-06-08	4500	5000	2016-08-17	2	0	0	0	0	0	0	0	0	2020-10-26	0	0	2020-10-26	0	0	2020-10-26	0	0	0	2020-10-26	0	0	0	0
1221	0	64	3	3	1	0	2	3	0	0	1	0	1	0	0	0	0	0	0	3	2016-05-03	2016-06-03	4500	5000	2016-08-03	2	0	0	0	0	0	0	0	1	2017-05-03	5+6	1	2017-01-16	2	2	2017-01-16	1	1	1	2017-12-31	2	2	0	0
1225	1	72	3	3	1	0	3	3	1	0	1	0	0	0	0	0	0	0	0	1	2016-05-05	2016-06-07	4500	5000	2016-08-09	2	0	0	1	0	0	0	1	0	2020-10-26	0	0	2020-10-26	0	0	2020-10-26	0	0	0	2020-10-26	0	2	0	0
1228	1	41	3	4	1	0	3	3	1	0	1	1	1	0	0	0	0	0	0	1	2016-05-10	2016-06-14	4500	5000	2016-08-25	1	0	0	0	0	0	0	0	0	2020-10-26	0	0	2020-10-26	0	0	2020-10-26	0	0	0	2020-10-26	0	2	0	0
1230	1	73	3	4	1	0	1	1	0	0	1	0	0	0	0	0	0	0	0	1	2016-05-13	2016-06-13	4500	5000	2016-08-17	2	0	0	0	0	0	0	0	0	2020-10-26	0	0	2020-10-26	0	0	2020-10-26	0	0	0	2020-10-26	0	1	0	0
1233	0	39	3	4	1	0	3	2	2	0	0	0	0	0	0	0	0	0	0	1	2016-05-18	2016-06-27	4500	5040	2016-08-24	2	0	0	0	0	0	0	0	0	2020-10-26	0	1	2019-10-23	2	2	2019-10-23	1	0	0	2020-10-26	0	1	0	0
1234	0	44	3	3	1	0	3	2	1	0	1	0	0	0	0	0	0	0	0	1	2016-05-18	2016-06-23	4500	5000	2016-09-01	2	0	0	0	0	0	0	0	0	2020-08-25	0	1	2017-06-13	2、3	6	2017-06-13	1	1	1	2020-08-25	2	1	0	0
1236	0	47	3	3	1	1	0	0	0	0	0	0	0	0	0	0	0	0	0	0	2016-05-21	2016-07-21	4500	5000	2016-09-22	2	0	0	0	0	0	0	0	0	2020-10-26	0	0	2020-10-26	0	0	2020-10-26	0	0	0	2020-10-26	0	0	0	0
1238	1	52	3	4	1	0	2	3	0	0	1	0	0	0	0	0	0	0	0	0	2016-05-20	2016-06-25	4500	5000	2016-08-24	2	0	0	0	0	0	0	0	0	2020-10-26	0	0	2020-10-26	0	0	2020-10-26	0	0	0	2020-10-26	0	2	0	0
1239	1	34	3	4	1	0	3	3	1	0	0	0	0	0	0	0	0	0	0	1	2016-05-25	2016-06-30	4500	5000	2016-08-31	2	0	0	0	0	0	0	0	0	2019-04-01	0	1	2018-03-22	6	6	2018-03-22	1	1	0	2019-04-01	2	2	0	0
1241	1	61	3	4	1	0	2	3	0	0	0	0	0	0	0	1	0	0	0	1	2016-05-30	2016-07-05	4500	5000	2016-09-08	2	0	0	0	0	0	0	0	0	2020-10-26	0	0	2020-10-26	0	0	2020-10-26	0	0	0	2020-10-26	0	2	0	0
1242	0	77	3	4	1	0	2	3	0	0	1	1	0	0	0	0	0	0	0	1	2016-05-27	2016-07-07	4500	5000	2016-09-07	2	0	0	0	0	0	0	0	0	2020-10-26	0	0	2020-10-26	0	0	2020-10-26	0	0	0	2020-10-26	0	2	0	0
1244	1	52	3	3	1	1	0	0	0	0	0	0	1	0	0	0	0	0	0	1	2016-05-31	2016-07-08	4500	5000	2016-09-08	2	0	0	0	0	0	0	0	0	2020-10-26	0	1	2017-07-27	2	2	2017-07-27	1	0	0	2020-10-26	0	0	0	0
1245	0	71	3	4	1	1	0	0	0	0	0	0	0	0	0	0	0	0	0	0	2016-05-30	2016-07-06	4500	5000	2016-09-12	2	0	0	0	0	0	0	0	0	2020-10-26	0	0	2020-10-26	0	0	2020-10-26	0	0	0	2020-10-26	0	0	0	0
1247	1	53	3	4	1	0	3	3	1	0	1	0	0	0	0	0	0	0	0	1	2016-06-01	2016-07-15	4500	5000	2016-09-26	1	0	0	0	0	0	0	0	0	2018-12-15	0	1	2017-05-12	1+2	6	2017-05-12	1	1	1	2018-12-15	2	2	0	0
1248	1	60	3	4	1	0	3	3	1	0	0	0	0	0	0	0	0	0	0	1	2016-06-06	2016-07-20	4500	5000	2016-10-08	1	0	0	0	0	0	0	0	0	2020-10-26	0	0	2020-10-26	0	0	2020-10-26	0	0	0	2020-10-26	0	2	0	0
1249	0	50	3	3	1	0	1	2	0	0	2	2	0	0	0	0	0	0	0	1	2016-06-01	2016-07-08	4500	5000	2016-09-09	2	0	0	0	0	0	0	0	0	2020-10-26	0	0	2020-10-26	0	0	2020-10-26	0	0	0	2020-10-26	0	1	0	0
1253	1	74	3	3	1	1	0	0	0	0	0	0	0	0	0	0	0	0	0	1	2016-06-06	2016-07-20	4500	5000	2016-09-27	2	0	0	0	0	0	0	0	0	2017-12-31	0	0	2017-12-31	0	0	2017-12-31	1	1	5	2017-12-31	2	0	0	0
1254	1	71	2	3	0	0	2	3	0	0	0	0	0	0	0	0	0	0	0	1	2016-06-03	2016-07-14	4500	5000	2016-09-22	2	0	0	0	0	0	0	0	0	2020-10-26	0	0	2020-10-26	0	0	2020-10-26	0	0	0	2020-10-26	0	2	0	0
1255	0	70	3	4	1	0	2	3	0	0	1	0	0	0	0	0	0	0	0	1	2016-06-06	2016-07-14	4500	5000	2016-09-27	2	0	0	0	0	0	0	0	0	2020-10-26	0	0	2020-10-26	0	0	2020-10-26	0	0	0	2020-10-26	0	2	0	0
1256	1	62	3	4	1	0	1	2	0	0	0	0	0	0	0	0	0	0	0	1	2016-06-06	2016-07-14	4500	5000	2016-09-26	2	0	0	0	0	0	0	0	0	2020-10-26	0	1	2020-08-18	2	2	2020-08-18	1	0	0	2020-10-26	0	1	0	0
1257	0	59	3	4	1	1	0	0	0	0	0	0	0	0	0	0	0	0	0	0	2016-06-08	2016-07-19	4500	5000	2016-09-27	2	0	0	0	0	0	0	0	0	2020-10-26	0	0	2020-10-26	0	0	2020-10-26	0	0	0	2020-10-26	0	0	0	0
1259	1	31	3	4	1	0	3	2	1	0	0	0	0	0	0	1	0	0	0	1	2016-06-13	2016-07-25	4500	5000	2016-09-29	1	0	0	0	0	0	0	0	0	2020-10-26	0	0	2020-10-26	0	0	2020-10-26	0	0	0	2020-10-26	0	1	0	0
1260	0	41	3	4	1	0	4	4	1	1	0	0	0	0	0	0	0	0	0	0	2016-06-14	2016-08-03	4500	5000	2016-10-09	2	0	0	0	0	0	0	0	0	2017-02-03	0	1	2016-09-26	1	1	2016-09-26	1	1	1	2017-02-03	2	2	0	0
1261	1	45	3	4	1	1	0	0	0	0	0	0	0	0	0	0	0	0	0	1	2016-06-14	2016-07-20	4500	5000	2016-09-28	2	0	0	0	0	0	0	0	0	2020-10-26	0	0	2020-10-26	0	0	2020-10-26	0	0	0	2020-10-26	0	0	0	0
1262	1	72	3	4	1	0	2	3	0	0	1	0	0	0	0	0	0	0	0	0	2016-06-13	2016-07-18	4500	5000	2016-09-28	2	0	0	0	0	0	0	0	0	2020-10-26	0	0	2020-10-26	0	0	2020-10-26	0	0	0	2020-10-26	0	2	0	0
1264	1	70	3	4	1	0	2	3	0	0	0	0	1	0	0	0	0	0	0	1	2016-06-20	2016-07-27	4500	5000	2016-09-28	2	0	0	0	0	0	0	0	0	2020-10-26	0	0	2020-10-26	0	0	2020-10-26	0	0	0	2020-10-26	0	2	0	0
1267	0	54	3	3	1	0	2	3	0	0	1	0	0	0	0	0	0	0	0	1	2016-06-21	2016-08-03	4500	5000	2016-10-19	2	0	0	0	0	0	0	0	0	2020-10-26	0	0	2020-10-26	0	0	2020-10-26	0	0	0	2020-10-26	0	2	1	1
1270	1	66	3	4	1	0	3	1	1	0	0	0	0	0	0	0	0	0	0	1	2016-06-21	2016-07-28	4500	5000	2016-10-20	2	0	0	0	0	0	0	0	0	2020-10-26	0	0	2020-10-26	0	0	2020-10-26	0	0	0	2020-10-26	0	1	0	0
1272	0	53	3	2	1	0	3	3	1	0	0	0	0	0	0	0	0	0	0	1	2016-06-23	2016-07-29	4500	5000	2016-10-08	2	0	0	0	0	0	0	0	0	2020-10-26	0	0	2020-10-26	0	0	2020-10-26	0	0	0	2020-10-26	0	2	0	0
1273	1	69	3	4	1	0	1	2	0	0	1	0	0	0	0	0	0	0	0	1	2016-06-24	2016-08-05	4500	5000	2016-10-20	2	0	0	0	0	0	0	0	0	2020-10-26	0	0	2020-10-26	0	0	2020-10-26	0	0	0	2020-10-26	0	1	0	0
1274	1	48	3	4	1	0	1	2	0	0	2	2	0	0	0	0	0	0	0	1	2016-06-23	2016-07-29	4500	5000	2016-10-25	2	0	0	0	0	0	0	0	0	2020-09-15	0	1	2020-06-02	2	2	2020-06-02	1	1	1	2020-09-15	2	1	0	0
1280	0	67	3	4	1	0	3	3	1	0	1	0	0	0	0	0	0	0	0	1	2016-07-04	2016-08-09	4500	5000	2016-10-10	2	0	0	0	0	0	0	0	0	2020-10-26	0	0	2020-10-26	0	0	2020-10-26	0	0	0	2020-10-26	0	2	0	0
1281	0	70	3	3	1	0	2	3	0	0	1	1	1	1	0	0	0	0	0	1	2016-07-04	2016-08-09	4500	5000	2016-10-10	2	0	0	0	0	0	0	0	0	2020-10-26	0	0	2020-10-26	0	0	2020-10-26	0	0	0	2020-10-26	0	2	0	0
1282	1	74	3	4	1	0	3	2	1	0	0	0	0	1	0	0	0	0	0	0	2016-07-06	2016-08-18	4500	5000	2016-10-20	2	0	0	0	0	0	0	0	0	2020-10-26	0	0	2020-10-26	0	0	2020-10-26	0	0	0	2020-10-26	0	1	0	0
1284	1	58	3	3	1	1	0	0	0	0	2	2	0	0	0	0	0	0	0	0	2016-07-05	2016-08-10	4500	5000	2016-10-24	2	0	0	0	0	0	0	0	0	2020-10-26	0	0	2020-10-26	0	0	2020-10-26	0	0	0	2020-10-26	0	0	0	0
1286	0	56	2	4	0	0	1	2	0	0	2	2	0	0	0	0	0	0	0	1	2016-07-05	2016-08-05	4500	5000	2016-10-19	2	0	0	0	0	0	0	0	0	2020-10-26	0	0	2020-10-26	0	0	2020-10-26	0	0	0	2020-10-26	0	1	0	0
1287	1	51	3	4	1	1	0	0	0	0	0	0	0	0	0	0	0	0	0	0	2016-07-06	2016-08-10	4500	5000	2016-10-12	2	0	0	0	0	0	0	0	0	2020-10-26	0	0	2020-10-26	0	0	2020-10-26	0	0	0	2020-10-26	0	0	0	0
1290	0	42	3	4	1	0	2	3	0	0	1	1	0	0	0	0	0	0	0	1	2016-07-18	2016-08-20	4500	5000	2016-10-12	2	0	0	0	0	0	0	0	0	2020-10-26	0	0	2020-10-26	0	0	2020-10-26	0	0	0	2020-10-26	0	2	0	0
1298	1	35	3	3	1	1	0	0	0	0	0	0	0	0	0	0	0	0	0	0	2016-07-25	2016-08-26	4500	5000	2016-11-09	2	0	0	0	0	0	0	0	0	2020-10-26	0	0	2020-10-26	0	0	2020-10-26	0	0	0	2020-10-26	0	0	0	0
1300	0	78	3	4	1	0	3	3	1	0	0	1	0	0	0	0	0	0	0	1	2016-07-28	2016-09-06	4500	5000	2016-11-03	1	0	0	0	0	0	0	0	0	2020-10-26	0	1	2018-01-27	3	3	2018-01-27	1	0	0	2020-10-26	0	2	0	0
1302	0	63	3	3	1	0	2	3	0	0	0	0	0	0	0	0	0	0	0	1	2016-08-03	2016-09-07	4500	5000	2016-11-11	2	0	0	0	0	0	0	0	0	2020-02-01	0	1	2018-10-15	1	1	2018-10-15	1	1	1	2020-02-01	2	2	0	0
1303	0	57	3	3	1	1	0	0	0	0	0	0	0	0	0	0	0	0	0	0	2016-08-03	2016-09-08	4500	5000	2016-12-11	2	0	0	0	0	0	0	0	0	2020-10-26	0	0	2020-10-26	0	0	2020-10-26	0	0	0	2020-10-26	0	0	0	0
1307	1	64	3	4	1	0	2	4	0	0	1	0	0	0	0	0	0	0	0	7	2016-08-03	2016-09-06	4500	5000	2016-11-14	2	0	0	0	0	1	0	1	0	2020-10-26	0	0	2020-10-26	0	0	2020-10-26	0	0	0	2020-10-26	0	2	0	0
1308	1	36	3	3	1	0	2	3	0	0	0	1	0	0	0	0	0	0	0	1	2016-08-03	2016-09-08	4500	5000	2016-10-31	2	0	0	0	0	0	0	0	0	2020-10-26	0	0	2020-10-26	0	0	2020-10-26	0	0	0	2020-10-26	0	2	0	0
1309	0	61	3	4	1	0	2	3	0	0	1	0	0	0	0	0	0	0	0	1	2016-08-09	2016-09-12	4500	5000	2016-11-16	2	0	0	0	0	0	0	0	0	2020-10-26	0	0	2020-10-26	0	0	2020-10-26	0	0	0	2020-10-26	0	2	0	0
1310	1	65	3	4	1	0	2	3	0	0	1	0	1	0	0	1	0	0	0	0	2016-08-15	2016-09-20	4500	5000	2016-11-04	2	0	0	0	0	0	0	0	0	2020-10-26	0	0	2020-10-26	0	0	2020-10-26	0	0	0	2020-10-26	0	2	0	0
1311	1	48	3	4	1	0	2	3	0	0	1	1	0	0	0	0	0	0	0	1	2016-08-11	2016-09-13	4500	5000	2016-11-11	2	0	0	0	0	0	0	0	0	2020-10-26	0	0	2020-10-26	0	0	2020-10-26	0	0	0	2020-10-26	0	2	0	0
1315	0	58	3	4	1	0	1	2	0	0	0	0	0	0	0	0	0	0	0	1	2016-08-26	2016-09-29	4500	5000	2016-12-15	2	0	0	0	0	0	0	0	0	2020-10-26	0	1	2018-01-09	2	2	2018-01-09	1	0	0	2020-10-26	0	1	0	0
1316	0	54	3	4	1	0	1	2	0	0	0	0	0	0	0	0	0	0	0	0	2016-08-31	2016-10-12	4500	5000	2016-12-14	2	0	0	0	0	0	0	0	0	2020-10-26	0	0	2020-10-26	0	0	2020-10-26	0	0	0	2020-10-26	0	1	0	0
1317	1	54	3	4	1	0	2	3	0	0	1	1	0	0	0	0	0	0	0	1	2016-08-19	2016-09-27	4500	5000	2016-11-30	2	0	0	0	0	0	0	0	0	2020-10-26	0	0	2020-10-26	0	0	2020-10-26	0	0	0	2020-10-26	0	2	0	0
1320	0	59	3	3	1	0	3	3	1	0	1	0	0	0	0	0	0	0	0	1	2016-08-17	2016-09-22	4500	5000	2016-11-18	2	0	0	0	0	0	0	0	1	2019-08-20	2	1	2017-11-21	1+2	6	2017-11-21	1	0	0	2020-10-26	0	2	0	0
1321	1	40	3	4	1	0	2	3	0	0	0	0	0	0	0	0	0	0	0	1	2016-08-23	2016-09-27	4500	5000	2016-11-24	2	0	0	0	0	0	0	0	0	2020-10-26	0	0	2020-10-26	0	0	2020-10-26	0	0	0	2020-10-26	0	2	0	0
1322	0	68	3	4	1	0	1	2	0	0	0	0	0	0	0	0	0	0	0	0	2016-08-23	2016-09-27	4500	5000	2016-11-21	2	0	0	0	0	0	0	0	0	2020-10-26	0	0	2020-10-26	0	0	2020-10-26	0	0	0	2020-10-26	0	1	0	0
1323	1	41	3	4	1	0	3	3	1	0	1	0	0	0	0	0	0	0	0	1	2016-08-24	2016-09-28	4500	5000	2016-11-23	2	0	0	0	0	0	1	1	0	2018-02-15	0	1	2017-01-19	2	2	2017-01-19	1	1	1	2018-02-15	2	2	0	0
1327	1	51	3	4	1	0	2	3	0	0	0	0	0	0	0	0	0	0	0	1	2016-08-24	2016-09-28	4500	5000	2016-11-23	2	0	0	0	0	0	0	0	0	2020-10-26	0	0	2020-10-26	0	0	2020-10-26	0	0	0	2020-10-26	0	2	0	0
1332	0	57	3	4	1	0	2	3	0	0	0	0	0	0	0	0	0	0	0	0	2016-09-05	2016-10-12	4500	5000	2016-12-20	1	0	1	0	0	0	0	1	0	2020-10-26	0	0	2020-10-26	0	0	2020-10-26	0	0	0	2020-10-26	0	2	0	0
1333	0	69	3	4	1	0	2	4	0	0	1	0	0	0	0	0	0	0	0	1	2016-09-05	2016-10-13	4500	5000	2016-12-14	2	0	0	0	0	0	0	0	0	2020-10-26	0	0	2020-10-26	0	0	2020-10-26	0	0	0	2020-10-26	0	2	0	0
1334	1	61	3	3	1	0	2	3	0	0	0	1	0	1	0	1	0	0	0	0	2016-09-01	2016-10-10	4500	5000	2017-01-09	2	0	0	0	0	0	0	0	0	2020-10-26	0	0	2020-10-26	0	0	2020-10-26	0	0	0	2020-10-26	0	2	0	0
1336	1	70	3	4	1	0	1	2	0	0	0	0	0	0	0	0	0	0	0	1	2016-09-05	2016-10-12	4800	NA	2016-12-13	2	0	0	0	0	0	0	0	0	2020-10-26	0	0	2020-10-26	0	0	2020-10-26	0	0	0	2020-10-26	0	1	0	0
1339	1	45	3	3	1	0	1	2	0	0	0	0	0	0	0	0	0	0	0	1	2016-09-09	2016-10-21	4500	5000	2016-12-28	2	0	0	0	0	0	0	0	0	2020-10-26	0	0	2020-10-26	0	0	2020-10-26	0	0	0	2020-10-26	0	1	0	0
1341	0	48	3	4	1	0	3	2	1	0	0	1	0	0	0	0	0	0	0	1	2016-09-22	2016-10-31	4500	5000	2017-01-19	2	0	0	0	0	0	0	0	0	2019-03-26	0	1	2018-05-23	2	2	2018-05-23	1	0	0	2019-03-26	1	1	0	0
1342	1	53	3	4	1	0	2	3	0	0	1	0	0	0	0	0	0	0	0	1	2016-09-19	2016-10-26	4500	5000	2016-12-28	2	0	0	0	0	0	0	0	0	2020-05-01	0	1	2018-07-19	2；4	6	2018-07-19	1	1	1	2020-05-01	2	2	0	0
1345	1	57	3	2	1	0	1	2	0	0	0	0	0	0	0	0	0	0	0	1	2016-09-20	2016-10-25	4500	5000	2017-01-12	2	0	0	0	1	0	0	1	0	2020-10-26	0	0	2020-10-26	0	0	2020-10-26	0	0	0	2020-10-26	0	1	0	0
1346	0	62	3	4	1	0	3	2	1	0	0	1	0	0	0	0	0	0	0	1	2016-09-21	2016-10-26	4500	5000	2016-12-30	2	0	0	0	0	0	0	0	0	2020-10-26	0	0	2020-10-26	0	0	2020-10-26	0	0	0	2020-10-26	0	1	0	0
1347	0	42	3	4	1	0	1	1	0	0	2	2	0	0	0	0	0	0	0	1	2016-09-23	2016-11-02	4500	5000	2016-12-30	2	0	0	0	0	0	0	0	0	2020-10-26	0	0	2020-10-26	0	0	2020-10-26	0	0	0	2020-10-26	0	1	0	0
1348	1	69	3	3	1	0	2	3	0	0	1	0	1	0	0	0	0	0	0	1	2016-10-10	2016-11-16	4500	5000	2017-01-13	2	0	0	0	0	0	0	0	0	2020-10-26	0	0	2020-10-26	0	0	2020-10-26	0	0	0	2020-10-26	1	2	0	0
1349	0	67	3	3	1	0	1	2	0	0	0	0	0	0	0	0	0	0	0	1	2016-10-10	2016-11-15	4500	5000	2017-02-10	2	0	0	0	0	0	0	0	0	2020-10-26	0	0	2020-10-26	0	0	2020-10-26	0	0	0	2020-10-26	0	1	0	0
1351	1	66	3	4	1	0	2	3	0	0	1	0	1	1	0	0	0	0	0	1	2016-10-10	2016-11-15	4500	5000	2017-02-17	2	0	0	0	0	0	0	0	0	2020-10-26	0	0	2020-10-26	0	0	2020-10-26	0	0	0	2020-10-26	0	2	0	0
1353	0	48	3	4	1	0	2	3	0	0	1	0	1	0	0	0	0	0	0	0	2016-09-30	2016-11-12	4500	5000	2017-01-13	2	0	0	0	0	0	0	0	0	2020-10-26	0	1	2019-01-21	5	5	2019-01-21	1	0	0	2020-10-26	0	2	0	0
1354	0	73	2	4	0	0	1	1	0	0	0	0	0	0	0	0	0	0	0	1	2016-09-30	2016-11-03	4500	5000	2017-01-11	2	0	0	0	0	0	0	0	0	2020-10-26	0	0	2020-10-26	0	0	2020-10-26	0	0	0	2020-10-26	0	1	0	0
1355	0	38	3	4	1	0	3	0	1	0	0	0	0	0	0	0	0	0	0	1	2016-10-10	2016-11-16	4500	5000	2017-01-12	2	0	0	0	0	0	0	0	0	2020-10-26	0	1	2018-04-09	2	2	2018-04-09	1	0	0	2020-10-26	0	0	0	0
1356	1	41	2	3	0	0	2	3	0	0	0	0	0	0	0	0	0	0	0	1	2016-10-10	2016-11-23	4500	5000	2017-02-04	2	0	0	0	0	0	0	0	0	2019-05-01	0	1	2018-05-07	8；9	6	2018-05-07	1	1	0	2019-05-01	2	2	0	0
1358	0	59	3	4	1	0	1	2	0	0	0	0	0	0	0	0	0	0	0	1	2016-10-18	2016-11-24	4500	5000	2017-02-06	2	0	0	0	0	0	0	0	0	2020-10-26	0	0	2020-10-26	0	0	2020-10-26	0	0	0	2020-10-26	0	1	0	0
1359	1	53	3	4	1	0	2	3	0	0	1	0	0	0	0	0	0	0	0	1	2016-10-18	2016-11-24	4500	5000	2017-02-22	2	0	0	0	0	0	0	0	0	2020-10-26	0	0	2020-10-26	0	0	2020-10-26	0	0	0	2020-10-26	0	2	0	0
1360	1	51	3	4	1	0	2	3	0	0	1	0	0	0	0	0	0	0	0	1	2016-10-13	2016-11-22	4500	5000	2017-02-08	1	0	0	0	0	0	1	1	0	2018-10-15	0	1	2018-07-27	1	1	2018-07-27	1	1	1	2018-10-15	2	2	0	0
1364	0	60	3	4	1	0	1	2	0	0	1	0	0	0	1	0	1	1	1	0	2016-10-19	2016-11-24	4500	5000	2017-03-01	2	0	0	0	0	1	0	1	0	2020-10-26	0	0	2020-10-26	0	0	2020-10-26	0	0	0	2020-10-26	0	1	0	0
1367	1	34	3	3	1	0	1	2	0	0	0	0	0	0	0	0	0	0	0	1	2016-10-27	2016-12-07	4500	5000	2017-02-03	2	0	0	0	0	0	0	0	0	2020-10-26	0	0	2020-10-26	0	0	2020-10-26	0	0	0	2020-10-26	0	1	0	0
1368	1	46	3	3	1	0	2	3	0	0	0	0	0	0	0	0	0	0	0	1	2016-10-13	2016-12-07	4500	5000	2017-02-03	2	0	0	0	0	0	0	0	0	2020-10-26	0	1	2020-05-26	8	8	2020-05-26	1	0	0	2020-10-26	0	2	0	0
1369	1	57	3	3	1	0	1	2	0	0	1	0	0	0	1	0	1	1	1	1	2016-10-27	2016-12-02	4500	5000	2017-02-16	2	0	0	0	0	0	0	0	0	2020-10-26	0	0	2020-10-26	0	0	2020-10-26	0	0	0	2020-10-26	0	1	0	0
1370	0	48	3	4	1	0	3	3	1	0	0	0	0	0	1	0	1	1	1	1	2016-10-26	2016-12-02	4500	5000	2017-02-08	2	0	0	0	0	0	0	0	0	2019-10-23	0	1	2017-12-08	2	2	2017-12-08	1	1	1	2019-10-23	2	2	0	0
1371	1	43	3	3	1	1	0	0	0	0	0	0	0	0	1	0	1	1	1	1	2016-10-26	2016-12-02	4500	5000	2017-02-07	1	0	0	0	0	0	0	0	0	2020-10-26	0	0	2020-10-26	0	0	2020-10-26	0	0	0	2020-10-26	0	0	0	0
1374	1	41	3	3	1	1	0	0	0	0	1	0	1	0	1	0	1	1	1	1	2016-10-18	2016-12-07	4500	5000	2017-02-15	2	0	0	0	0	0	0	0	0	2020-10-26	0	0	2020-10-26	0	0	2020-10-26	0	0	0	2020-10-26	0	0	0	0
1377	1	58	3	4	1	0	2	3	0	0	0	0	0	0	0	0	0	0	0	1	2016-11-03	2016-12-08	4500	5000	2017-02-22	2	0	0	0	0	0	0	0	0	2020-10-26	0	0	2020-10-26	0	0	2020-10-26	0	0	0	2020-10-26	0	2	0	0
1380	1	43	3	4	1	0	1	2	0	0	0	0	0	0	0	0	0	0	0	1	2016-11-11	2016-12-16	4500	5000	2017-03-04	4	0	0	1	0	0	1	1	0	2020-10-26	0	0	2020-10-26	0	0	2020-10-26	0	0	0	2020-10-26	0	1	0	0
1382	0	49	3	3	1	0	1	2	0	0	0	0	0	0	0	0	0	0	0	1	2016-06-01	2016-07-08	4500	5000	2016-09-09	2	0	0	0	0	0	0	0	0	2020-10-26	0	0	2020-10-26	0	0	2020-10-26	0	0	0	2020-10-26	0	1	0	0
1387	0	57	3	3	1	0	1	2	0	0	0	0	0	0	0	0	0	0	0	1	2016-11-16	2016-12-20	4500	5000	2017-02-16	2	0	0	0	0	0	0	0	0	2020-10-26	0	1	2019-09-16	9；1	6	2019-09-16	1	0	0	2020-10-26	0	1	0	0
1389	0	69	3	4	1	0	1	2	0	0	0	0	0	0	0	0	0	0	0	0	2016-11-16	2016-12-20	4500	5000	2017-03-24	2	0	0	1	0	0	0	1	0	2020-10-26	0	0	2020-10-26	0	0	2020-10-26	0	0	0	2020-10-26	0	1	0	0
1392	0	63	2	4	0	0	2	3	0	0	1	0	1	0	1	0	1	1	1	1	2016-11-15	2016-12-17	4500	5000	2017-02-23	2	0	0	0	0	0	0	0	0	2020-10-26	0	0	2020-10-26	0	0	2020-10-26	0	0	0	2020-10-26	0	2	0	0
1393	0	52	3	4	1	0	3	3	1	0	1	0	1	0	0	0	0	0	0	1	2016-11-18	2016-12-22	4500	5000	2017-03-06	2	0	0	0	0	0	0	0	0	2020-10-26	0	0	2020-10-26	0	0	2020-10-26	0	0	0	2020-10-26	0	2	0	0
1394	1	56	3	4	1	0	2	3	0	0	1	0	0	0	1	0	1	1	1	1	2016-11-16	2016-12-22	4500	5000	2017-03-01	2	0	0	1	0	0	0	1	0	2020-10-26	0	1	2018-04-26	6	6	2018-04-26	1	0	0	2020-10-26	0	2	0	0
1396	1	50	3	3	1	0	2	3	0	0	1	0	0	0	1	0	1	1	2	0	2016-11-24	2016-12-30	4500	5000	2017-03-15	2	0	0	0	0	0	0	0	0	2020-10-26	0	1	2017-12-20	1	1	2017-12-20	1	0	0	2020-10-26	0	2	0	0
1397	1	59	3	4	1	0	2	3	0	0	0	1	0	1	0	0	0	0	0	0	2016-11-27	2017-01-05	4500	5000	2017-03-13	1	0	0	0	0	0	0	0	0	2020-10-26	0	0	2020-10-26	0	0	2020-10-26	0	0	0	2020-10-26	0	2	0	0
1398	0	37	3	4	1	0	2	3	0	0	1	0	0	0	1	0	1	1	2	1	2016-11-28	2017-01-12	4500	5000	2017-03-22	2	0	0	0	0	0	0	0	0	2020-10-26	0	0	2020-10-26	0	0	2020-10-26	0	0	0	2020-10-26	0	2	0	0
1401	1	53	3	3	1	0	3	2	1	0	0	0	0	0	1	0	1	1	2	1	2016-11-29	2017-01-04	4500	5000	2017-03-08	2	0	0	0	0	0	0	0	0	2020-10-26	0	0	2020-10-26	0	0	2020-10-26	0	0	0	2020-10-26	0	1	0	0
1403	1	49	3	4	1	0	3	3	1	0	1	0	0	0	0	0	0	0	0	1	2016-11-29	2016-12-30	4500	5000	2017-03-23	2	0	0	0	0	0	0	0	0	2020-10-26	0	1	2019-09-20	6	6	2019-09-20	1	0	0	2020-10-26	0	2	0	0
1404	1	73	3	4	1	1	0	0	0	0	0	0	1	0	1	0	1	1	1	0	2016-11-30	2016-11-04	4500	5000	2017-03-23	2	0	0	0	0	0	0	0	0	2020-10-26	0	0	2020-10-26	0	0	2020-10-26	0	0	0	2020-10-26	0	0	0	0
1406	0	35	3	4	1	0	1	1	0	0	1	1	0	0	1	0	1	1	2	0	2016-12-07	2017-01-12	4500	5000	2017-03-15	2	0	0	0	0	0	0	0	0	2018-09-20	0	0	2018-09-20	0	0	2018-09-20	0	0	0	2018-09-20	1	1	0	0
1407	1	41	3	3	1	0	2	3	0	0	1	0	1	0	1	0	1	1	2	0	2016-12-09	2017-01-17	4500	5000	2017-03-29	2	0	0	0	0	0	0	0	0	2020-10-26	0	0	2020-10-26	0	0	2020-10-26	0	0	0	2020-10-26	0	2	0	0
1408	1	78	3	4	1	0	2	3	0	0	1	0	0	0	0	0	0	0	0	0	2016-12-07	2017-01-13	4500	5000	2017-03-08	2	0	0	0	0	0	0	0	0	2020-10-26	0	1	2017-10-22	1	1	2017-10-22	1	0	0	2020-10-26	0	2	0	0
1409	1	59	3	4	1	1	0	0	0	0	1	0	1	0	0	0	0	0	0	0	2016-12-09	2017-01-13	4500	5000	2017-03-22	1	0	0	0	0	0	0	0	0	2020-10-26	0	0	2020-10-26	0	0	2020-10-26	0	0	0	2020-10-26	0	0	0	0
1411	1	43	3	3	1	0	2	3	0	0	1	0	1	1	0	0	0	0	0	1	2016-12-08	2017-01-13	4500	5000	2017-03-30	2	0	0	0	0	0	0	0	0	2020-10-26	0	0	2020-10-26	0	0	2020-10-26	0	0	0	2020-10-26	0	2	0	0
1413	1	53	3	3	1	0	2	3	0	0	1	1	1	0	0	0	0	0	0	1	2016-12-12	2017-01-14	4500	5000	2017-04-14	2	0	0	0	0	0	0	0	0	2020-10-26	0	0	2020-10-26	0	0	2020-10-26	0	0	0	2020-10-26	0	2	0	0
1414	1	53	3	4	1	0	4	4	1	1	1	0	0	0	1	0	1	1	1	0	2016-12-14	2017-01-19	4500	5000	2017-04-25	1	0	0	0	0	0	0	0	0	2018-12-15	0	1	2017-04-24	5、4	6	2017-04-24	1	1	0	2018-12-15	2	2	0	0
1417	0	61	3	4	1	0	2	3	0	0	1	0	1	0	1	0	1	1	1	1	2016-12-14	2017-01-20	4500	5000	2017-04-13	2	0	0	0	0	0	0	0	0	2020-10-26	0	0	2020-10-26	0	0	2020-10-26	0	0	0	2020-10-26	0	2	0	0
1420	1	58	3	4	1	0	1	2	0	0	0	0	0	0	1	0	1	1	1	1	2016-12-15	2017-01-17	4500	5000	2017-04-05	2	0	0	0	0	0	0	0	0	2020-10-26	0	0	2020-10-26	0	0	2020-10-26	0	0	0	2020-10-26	0	1	0	0
1422	0	53	3	3	1	0	1	2	0	0	0	0	0	0	1	0	1	1	3	0	2016-12-22	2017-01-25	4500	5000	2017-04-12	2	0	0	0	0	0	0	0	0	2020-10-26	0	0	2020-10-26	0	0	2020-10-26	0	0	0	2020-10-26	0	1	1	1
1425	1	69	3	4	1	0	3	2	1	0	0	0	0	0	0	0	0	0	0	0	2016-12-26	2017-02-03	4500	5000	2017-04-19	2	0	0	0	0	0	0	0	0	2020-10-26	0	0	2020-10-26	0	0	2020-10-26	0	0	0	2020-10-26	0	1	0	0
1428	1	55	3	4	1	1	0	0	0	0	1	1	0	0	0	1	0	0	0	1	2016-12-22	2017-01-25	4500	5000	2017-03-29	2	0	0	0	0	0	0	0	1	2018-07-02	1	1	2018-07-02	2	2	2018-07-02	1	1	1	2020-10-14	2	0	0	0
1429	1	79	3	4	1	0	2	3	0	0	0	0	1	0	0	0	0	0	0	0	2016-12-27	2017-02-22	4500	5000	2017-05-03	2	0	0	0	1	1	1	1	0	2020-10-26	0	0	2020-10-26	0	0	2020-10-26	0	0	0	2020-10-26	0	2	0	0
1431	1	61	3	4	1	1	0	0	0	0	0	0	0	0	1	1	1	1	2	0	2016-12-27	2017-02-03	4500	5000	2017-04-12	2	0	0	0	0	0	1	1	0	2020-10-26	0	0	2020-10-26	0	0	2020-10-26	0	0	0	2020-10-26	0	0	0	0
1432	1	38	3	3	1	1	0	0	0	0	0	0	0	0	0	1	0	0	0	0	2016-12-28	2017-02-03	4500	5000	2017-04-27	2	0	0	0	0	0	0	0	0	2020-10-26	0	0	2020-10-26	0	0	2020-10-26	0	0	0	2020-10-26	0	0	0	0
1434	0	34	3	3	1	1	0	0	0	0	1	0	0	0	0	1	0	0	0	0	2017-01-03	2017-02-13	4500	5000	2017-04-26	2	0	0	0	0	0	0	0	0	2020-10-26	0	0	2020-10-26	0	0	2020-10-26	0	0	0	2020-10-26	0	0	0	0
1438	1	63	3	3	1	0	1	1	0	0	1	0	0	0	0	0	0	0	0	0	2017-01-16	2017-02-22	4500	5000	2017-05-10	2	0	0	0	0	0	0	0	0	2020-10-26	0	0	2020-10-26	0	0	2020-10-26	0	0	0	2020-10-26	0	1	0	0
1440	1	71	3	3	1	0	2	3	0	0	0	0	0	0	1	1	1	1	1	1	2017-01-17	2017-02-22	4500	5000	2017-05-10	2	0	0	0	0	0	0	0	0	2020-10-14	0	1	2017-07-21	9	9	2017-07-21	1	1	1	2020-10-14	2	2	0	0
1441	1	69	3	4	1	0	1	2	0	0	0	0	0	0	0	0	0	0	0	0	2017-01-17	2017-02-22	4500	5000	2017-04-26	2	0	0	0	0	0	0	0	0	2020-10-26	0	0	2020-10-26	0	0	2020-10-26	0	0	0	2020-10-26	0	1	0	0
1443	1	46	3	3	1	0	1	1	0	0	0	0	0	0	1	1	1	1	1	0	2017-01-17	2017-02-22	4500	5000	2017-05-03	1	0	0	0	0	0	0	0	0	2020-10-26	0	0	2020-10-26	0	0	2020-10-26	0	0	0	2020-10-26	0	1	0	0
1445	0	52	3	4	1	0	1	2	0	0	1	1	0	0	1	1	1	1	2	0	2017-01-16	2017-02-23	4500	5000	2017-04-28	2	0	0	0	0	0	0	0	0	2020-10-26	0	0	2020-10-26	0	0	2020-10-26	0	0	0	2020-10-26	0	1	0	0
1446	1	56	3	4	1	0	3	3	1	0	0	0	0	0	0	1	0	0	0	0	2017-01-17	2017-02-25	4500	5000	2017-05-12	1	0	0	0	0	0	0	0	1	2019-01-18	10	0	2019-11-01	0	0	2019-01-18	1	1	1	2019-11-01	2	2	0	0
1447	1	36	3	3	1	0	3	3	1	0	0	0	0	0	0	0	0	0	0	0	2017-01-22	2017-02-28	4500	5000	2017-05-12	2	0	0	0	0	0	0	0	0	2020-10-26	0	0	2020-10-26	0	0	2020-10-26	0	0	0	2020-10-26	0	2	0	0
1450	0	60	3	3	1	0	2	3	0	0	1	0	1	0	0	0	0	0	0	0	2017-02-07	2017-03-13	4500	5000	2017-05-16	2	0	0	0	0	0	0	0	0	2020-10-26	0	1	2019-03-23	1	1	2019-03-23	1	0	0	2020-10-26	0	2	0	0
1457	0	51	3	4	1	1	0	0	0	0	0	0	0	0	1	1	1	1	1	0	2017-02-22	2017-04-02	4500	5000	2017-06-15	2	0	0	0	0	0	0	0	0	2017-10-18	0	0	2017-10-18	0	0	2017-10-18	1	1	1	2017-10-18	2	0	0	0
1461	0	74	3	3	1	0	2	3	0	0	0	0	1	0	0	0	0	0	0	1	2017-02-28	2017-04-01	4500	5000	2017-07-03	2	0	0	0	0	0	0	0	0	2020-10-26	0	0	2020-10-26	0	0	2020-10-26	0	0	0	2020-10-26	0	2	0	0
1463	1	66	3	4	1	0	3	1	1	0	1	0	1	0	1	1	1	1	2	1	2017-03-01	2017-04-05	4500	5000	2017-07-05	2	0	0	0	0	0	0	0	0	2020-10-26	0	1	2019-04-15	2	2	2019-04-15	1	0	0	2020-10-26	0	1	0	0
1464	1	68	3	3	1	0	1	2	0	0	0	0	0	0	0	0	0	0	0	1	2017-03-02	2017-04-06	4500	5000	2017-06-19	2	0	0	0	0	0	0	0	0	2020-10-26	0	0	2020-10-26	0	0	2020-10-26	0	0	0	2020-10-26	0	1	0	0
1466	1	59	3	3	1	0	1	2	0	0	0	0	0	0	0	1	0	0	0	1	2017-03-10	2017-04-15	4500	5000	2017-06-21	2	0	0	0	0	0	0	0	0	2020-10-26	0	0	2020-10-26	0	0	2020-10-26	0	0	0	2020-10-26	0	1	0	0
1468	0	49	2	3	0	0	1	1	0	0	0	0	0	0	1	1	1	1	2	1	2017-03-08	2017-04-15	4500	5000	2017-07-06	2	0	0	0	0	0	0	0	0	2020-10-26	0	0	2020-10-26	0	0	2020-10-26	0	0	0	2020-10-26	0	1	0	0
1472	0	49	3	4	1	0	3	2	1	0	0	1	0	1	0	0	0	0	0	1	2017-03-10	2017-04-19	4500	5000	2017-06-29	1	0	0	0	0	0	0	0	0	2018-11-15	0	1	2018-01-10	1+2+5	6	2018-01-10	1	1	1	2018-11-15	2	1	0	0
1473	1	66	3	4	1	1	0	0	0	0	1	0	1	0	1	1	1	1	2	1	2017-03-09	2017-04-15	4500	5000	2017-06-28	2	0	0	1	0	0	0	1	0	2019-06-15	0	1	2018-10-29	2+3；4	6	2018-10-29	1	1	1	2019-06-15	2	0	0	0
1479	0	65	3	3	1	0	3	3	1	0	1	0	0	0	0	0	0	0	0	1	2017-03-14	2017-04-18	4500	5000	2017-07-07	2	0	0	0	0	0	0	0	0	2020-01-23	0	0	2020-01-23	0	0	2020-01-23	1	1	2	2020-01-23	2	2	0	0
1480	0	43	3	4	1	0	3	3	2	0	1	0	0	0	1	1	1	1	2	1	2017-03-14	2017-04-27	4500	5000	2017-07-14	2	0	0	0	0	0	0	0	0	2020-10-26	0	0	2020-10-26	0	0	2020-10-26	0	0	0	2020-10-26	0	2	0	0
1481	0	60	3	4	1	1	0	0	0	0	0	0	0	0	1	1	1	1	1	0	2017-03-14	2017-04-15	4500	5000	2017-07-05	2	0	0	0	0	0	0	0	0	2020-08-11	0	1	2018-04-27	2、2+4+5	6	2018-04-27	1	1	1	2020-08-11	2	0	0	0
1482	0	58	2	4	0	1	0	0	0	0	0	0	0	0	1	1	1	1	1	1	2017-03-15	2017-04-19	4500	5000	2017-06-29	1	0	0	0	0	0	0	0	0	2020-10-26	0	0	2020-10-26	0	0	2020-10-26	0	0	0	2020-10-26	0	0	0	0
1484	0	55	3	4	1	0	1	1	0	0	0	0	0	0	1	1	1	1	2	0	2017-03-15	2017-04-19	4500	5000	2017-07-14	2	0	0	0	0	0	0	0	0	2020-10-26	0	0	2020-10-26	0	0	2020-10-26	0	0	0	2020-10-26	0	1	0	0
1490	0	74	3	4	1	0	1	2	0	0	1	0	1	0	1	1	1	1	2	0	2017-03-16	2017-04-20	4500	5000	2017-07-25	2	0	0	0	0	0	0	0	0	2020-10-26	0	0	2020-10-26	0	0	2020-10-26	0	0	0	2020-10-26	0	1	0	0
1491	0	60	3	4	1	0	1	2	0	0	1	0	0	0	1	1	1	1	1	1	2017-03-22	2017-04-22	4500	5000	2017-07-13	2	0	0	0	0	0	0	0	0	2020-10-26	0	0	2020-10-26	0	0	2020-10-26	0	0	0	2020-10-26	0	1	0	0
1492	1	44	3	4	1	1	0	0	0	0	0	0	0	0	1	1	1	1	2	1	2017-03-21	2017-04-25	4500	5000	2017-07-12	2	0	0	0	0	0	0	0	0	2020-10-26	0	0	2020-10-26	0	0	2020-10-26	0	0	0	2020-10-26	0	0	1	1
1493	1	54	3	3	1	0	3	3	1	0	0	0	0	0	1	1	1	1	2	1	2017-03-22	2017-04-26	4500	5000	2017-07-19	2	0	0	0	0	0	0	0	0	2020-10-26	0	1	2017-12-26	2	2	2017-12-26	1	0	0	2020-10-26	0	2	0	0
1495	1	64	3	4	1	0	2	3	0	0	1	0	0	0	1	1	1	1	1	0	2017-03-30	2017-05-12	4500	5000	2017-07-27	2	0	0	0	0	0	0	0	0	2019-11-01	0	1	2019-09-15	2、4	6	2019-09-15	1	1	1	2019-11-01	2	2	0	0
1500	0	24	3	4	1	0	3	2	1	0	0	0	0	1	1	1	1	1	2	1	2017-03-30	2017-05-14	4500	5000	2017-07-26	2	0	0	0	0	0	0	0	1	2019-03-12	1	1	2019-03-12	9	9	2019-03-12	1	0	0	2020-10-26	0	1	0	0
1501	1	70	3	4	1	0	2	3	0	0	1	1	0	0	1	1	1	1	1	0	2017-04-11	2017-05-15	4500	4500	2017-08-16	2	0	0	0	0	0	0	0	0	2020-10-26	0	0	2020-10-26	0	0	2020-10-26	0	0	0	2020-10-26	0	2	0	0
1502	0	45	3	4	1	0	2	3	0	0	1	1	0	0	1	1	1	1	2	1	2017-04-10	2017-05-14	4500	5000	2017-08-03	2	0	0	0	0	0	0	0	0	2020-10-26	0	0	2020-10-26	0	0	2020-10-26	0	0	0	2020-10-26	0	2	0	0
1503	0	62	3	4	1	0	2	3	0	0	1	0	1	0	1	1	1	1	1	1	2017-04-10	2017-05-13	4500	5000	2017-07-25	2	0	0	0	0	0	0	0	0	2020-10-26	0	0	2020-10-26	0	0	2020-10-26	0	0	0	2020-10-26	0	2	0	0
1507	1	61	3	4	1	0	2	3	0	0	0	0	0	0	0	0	0	0	0	0	2017-04-13	2017-05-17	4500	5000	2017-07-26	2	0	0	0	0	0	0	0	0	2019-11-01	0	1	2019-05-16	2	2	2019-05-16	1	1	1	2019-11-01	2	2	0	0
1508	1	56	3	4	1	0	3	3	1	0	2	0	0	0	0	0	0	0	0	0	2017-04-12	2017-05-17	4500	5000	2017-07-14	3	0	0	0	0	0	1	1	1	2020-05-18	7	1	2020-05-18	1、2	6	2020-05-18	1	0	0	2020-10-26	0	2	0	0
1511	1	67	3	3	1	0	1	2	0	0	1	0	0	0	0	0	0	0	0	1	2017-04-10	2017-05-13	4500	5000	2017-07-17	2	0	0	0	0	0	0	0	0	2020-10-26	0	0	2020-10-26	0	0	2020-10-26	0	0	0	2020-10-26	0	1	0	0
1514	1	69	3	4	1	0	2	3	0	0	0	0	0	0	1	1	1	1	2	1	2017-04-12	2017-05-20	4500	5000	2017-07-26	2	0	0	0	0	0	0	0	0	2020-10-26	0	0	2020-10-26	0	0	2020-10-26	0	0	0	2020-10-26	0	2	0	0
1515	0	43	3	4	1	0	3	3	1	0	1	0	0	0	0	0	0	0	0	1	2017-04-10	2017-05-23	4500	5000	2017-07-28	2	0	0	0	0	0	0	0	0	2020-10-26	0	0	2020-10-26	0	0	2020-10-26	0	0	0	2020-10-26	0	2	0	0
1516	1	67	3	4	1	0	3	3	1	0	1	0	0	0	0	1	0	0	0	0	2017-04-11	2017-05-15	4500	5000	2017-07-27	2	0	0	0	0	0	0	0	1	2019-07-22	7	0	2020-10-26	0	0	2019-07-22	1	0	0	2020-10-26	0	2	0	0
1517	1	62	2	3	0	1	0	0	0	0	1	0	0	0	1	1	1	1	2	0	2017-04-17	2017-05-12	4500	5000	2017-08-09	2	0	0	0	0	0	0	0	0	2020-10-26	0	0	2020-10-26	0	0	2020-10-26	0	0	0	2020-10-26	0	0	0	0
1526	1	71	2	4	0	1	0	0	0	0	1	1	0	1	0	0	0	0	0	0	2017-04-24	2017-05-27	4500	5000	2017-08-28	1	0	0	0	0	0	0	0	0	2020-10-26	0	0	2020-10-26	0	0	2020-10-26	0	0	0	2020-10-26	0	0	0	0
1527	1	65	3	4	1	0	3	3	2	0	1	1	1	0	0	0	0	0	0	1	2017-04-25	2017-06-01	4500	5000	2017-08-04	1	0	0	0	0	0	1	1	0	2020-04-30	0	1	2019-05-01	1+2	6	2019-05-01	1	1	1	2020-04-30	2	2	0	0
1528	1	35	3	4	1	0	3	3	1	0	0	0	0	0	1	1	1	1	2	1	2017-04-25	2017-06-01	4500	5000	2017-08-10	2	0	0	0	0	0	0	0	0	2020-10-26	0	0	2020-10-26	0	0	2020-10-26	0	0	0	2020-10-26	0	2	0	0
1532	1	57	2	3	0	1	0	0	0	0	0	1	0	1	1	1	1	1	2	1	2017-04-27	2017-06-06	4500	5000	2017-08-30	2	0	0	0	0	0	0	0	0	2020-10-26	0	0	2020-10-26	0	0	2020-10-26	0	0	0	2020-10-26	0	0	0	0
1533	1	55	3	4	1	0	2	3	0	0	1	0	0	0	1	1	1	1	1	0	2017-04-27	2017-06-06	4500	5000	2017-08-31	2	0	0	0	0	0	0	0	0	2020-10-26	0	0	2020-10-26	0	0	2020-10-26	0	0	0	2020-10-26	0	2	0	0
1534	1	69	3	3	1	0	1	2	0	0	1	0	0	0	0	1	0	0	0	1	2017-04-27	2017-06-03	4500	5000	2017-08-08	2	0	0	0	0	0	0	0	0	2020-10-26	0	0	2020-10-26	0	0	2020-10-26	0	0	0	2020-10-26	0	1	0	0
1535	1	54	3	4	1	0	2	3	0	0	1	0	0	0	0	1	0	0	0	1	2017-05-02	2017-06-09	4500	5000	2017-08-23	2	0	0	0	0	0	0	0	0	2020-10-26	0	0	2020-10-26	0	0	2020-10-26	0	0	0	2020-10-26	0	2	0	0
1537	1	62	3	4	1	0	2	3	0	0	1	0	0	0	1	0	1	2	NA	1	2017-05-05	2017-06-09	4500	5000	2017-08-07	2	0	0	0	0	0	0	0	0	2020-10-26	0	0	2020-10-26	0	0	2020-10-26	0	0	0	2020-10-26	0	2	0	0
1570	1	49	3	3	1	0	3	3	2	0	0	0	0	0	1	0	1	2	NA	1	2017-06-09	2017-07-13	4500	5000	2017-09-15	2	0	0	0	0	0	0	0	0	2020-10-26	0	0	2020-10-26	0	0	2020-10-26	0	0	0	2020-10-26	0	2	0	0
1573	1	63	3	3	1	0	1	2	0	0	0	0	0	0	1	0	1	2	NA	1	2017-06-13	2017-07-17	4500	5000	2017-09-29	2	0	0	1	0	0	0	1	0	2020-10-26	0	0	2020-10-26	0	0	2020-10-26	0	0	0	2020-10-26	0	1	0	0
1599	1	59	3	4	1	0	1	2	0	0	0	0	0	0	1	0	1	2	NA	0	2017-07-10	2017-08-16	4500	5000	2017-11-13	2	0	0	0	0	0	0	0	0	2020-10-26	0	0	2020-10-26	0	0	2020-10-26	0	0	0	2020-10-26	0	1	0	0
1664	0	57	3	4	1	0	4	3	0	1	0	0	0	0	0	0	0	0	0	1	2017-10-11	2017-11-13	4500	5000	2018-01-22	2	0	0	0	0	0	0	0	0	2020-10-26	0	1	2018-01-05	1	1	2018-01-05	1	0	0	2020-10-26	0	2	0	0
[truncated: 19 more columns]
